# Supplementary material for: Modeling Hawaiian Ecosystem Degradation due to Invasive Plants under Current and Future Climates
Source: PLoS One. 2014 May 7;9(5):e95427. doi: 10.1371/journal.pone.0095427 (PMC4013088; doi:10.1371/journal.pone.0095427)
Supplement: Code S1 — R code used for the analyses presented in this manuscript. (ZIP) [file pone.0095427.s001.zip]

Archive with 14 entries (13 files):
- Model Code/
- Model Code/.Rhistory
- Model Code/debug.log
- Model Code/Step10_Crititical Habitat Overlap Analysis.R
- Model Code/Step11_KML file Creation with modified boxplots and response plots .R
- Model Code/Step1_Extracting Moisture Index for equilibrium assumption.R
- Model Code/Step2_Point Selection and Model Building.R
- Model Code/Step3_Ensemble Model and Model Eval.R
- Model Code/Step4_Model Projection.R
- Model Code/Step5_Jacknife test for Signif Diff and Ensemble Diversity Indices.R
- Model Code/Step6_Compiled Response Plots Model Eval Metrics.R
- Model Code/Step7_Complied Boxplots Model Eval Metrics.R
- Model Code/Step8_Invasives Equivalency Test step1.R
- Model Code/Step9_Invasive Equivalency Tests step 2 With Warrens I Overlap Matrix.R
