# Supplementary material for: Modeling Hawaiian Ecosystem Degradation due to Invasive Plants under Current and Future Climates
Source: PLoS One. 2014 May 7;9(5):e95427. doi: 10.1371/journal.pone.0095427 (PMC4013088; doi:10.1371/journal.pone.0095427)
Supplement: Code S1 — R code used for the analyses presented in this manuscript. (ZIP) [file pone.0095427.s001.zip › Model Code/Step10_Crititical Habitat Overlap Analysis.R]

############################################################################
########### WHEN USING ALL OR PART OF THIS CODE PLEASE CITE AS:#############
##### Vorsino AE, Amidon FA, Fortini LB, Miller SE, Jacobi JD (in review)### 
##### Modeling Hawaiian Ecosystem Degradation due to Invasive Plants #######
##### Under Current and Future Climates. ###################################
############################################################################

rm(list = ls()) #remove all past worksheet variables
library(raster)
library(rgdal)
library(stringr)
library(plotKML)
library(RSAGA)
library(animation)
library(biomod2)
library(sp)
library(ReadImages)
library(XML)
library(colorRamps)
library(rgeos)
library(maptools)
library(geosphere)
library(sp)

# USER CONFIGURATION ------------------------------------------------------
proj_nms<-c("Baseline", "Future")
clim_data_dir00=#climate data location
env_var_files=c("bio1.grd", "bio2.grd","bio4.grd", "bio12.grd", "bio15.grd","tri.grd","trasp.grd", "DEM250.grd")
overwrite = 0

##############AFTER this is done for all species don't forget to change the legend and logo files

iteration = # the folder in the local config directory the analysis is in
local_config_dir= #Where the analysis should go
working_dir=paste(local_config_dir, iteration, sep ="")
Crit_Hab = #Critical Hab Ascii file location
data(R_pal)
spp_nm0=spp_nm
spp_nm=c("Mico", "Clid", "Psid", "Falc", 
         "Hedy", "Lant", "Leuc", "Meli", 
         "Ulex", "Spha","Pass", "Schi", 
         "More", "Seta", "Pani", "Pens", 
         "Penc")
codes=c("MicCal", "CliHir", "PsiCat", "FalMol", 
        "HedGar", "LanCam", "LeuLeu", "MelMin", 
        "UleEur", "SphCoo","PasTar","SchiTer",
        "MorFay", "SetPal", "PanMax","PenSet",
        "PenCla")
spnames=c("Miconia calvescens","Clidemia hirta","Psidium cattleianum","Falcataria moluccana",
          "Hedychium gardnerianum", "Lantana camara","Leucaena leucocephala","Melinis minutiflora",
          "Ulex europaeus","Sphaeropteris cooperi","Passiflora tarminiana","Schinus terebinthifolius",
          "Morella faya","Setaria palmifolia","Panicum maximum","Pennisetum setaceum",
          "Pennisetum clandestinum")
gradients = c("bin", "scale")
EM_Crit_Hab= paste(working_dir, "Crit_hab_analysis/", sep = "") #make these two folders in the working directory
if (file.exists(EM_Crit_Hab)==F){
  dir.create(EM_Crit_Hab)
}
# Read in All EM Files from all of the workareas --------------------------

#  Stacking the various binned and scaled, baseline and future file types
for (proj_nm in proj_nms){
  cat('/n','getting', proj_nm, 'binned and scaled species projections')
  for (gradient in gradients){
    b=list.files(paste(working_dir, proj_nm, "_pmw/", sep=""), full.names=T, pattern = paste(gradient, "_pmw.grd", sep=""))
    c=stack(b)
    d=names(c)
    
    # reclassify the rasters such that they can be combined (i.e. remove NA)
  
    rcl <- c(NA, 0)
    rcl <- matrix(rcl, ncol=2, byrow=TRUE)
    e=reclassify(c, rcl)  
    names(e)<-d
    
    assign(paste(proj_nm, "_", gradient, "_pmw", sep=""), e)  
  }
#########  Thresholding the scaled maps using the binary thresholds, and redefining them such that only values >1 can be seen  
  Threshold_scale<-get(paste(proj_nm, "_", gradients[1], "_pmw", sep=""))*get(paste(proj_nms, "_", gradients[2], "_pmw", sep=""))
  tnames<-str_replace_all(d, pattern = '_scale_pmw', replacement='_Thresh_Scale_pmw')
  names(Threshold_scale)<-tnames
  
  # recassify again to reflect actual values
  
  rcl <- c(0, NA)
  rcl <- matrix(rcl, ncol=2, byrow=TRUE)
  Threshold_scale=reclassify(Threshold_scale, rcl)
  names(Threshold_scale)<-tnames
  assign(paste(proj_nm, '_threshold_scale', sep = ''), Threshold_scale)
}
  
  ##  defining the area of the SDM's and making the input data.frame.  Defining both actual and proportional area and 

BaseOver<-matrix(nrow=length(names(Threshold_scale))+2, ncol = 10) #Making an initial matrix for the niche confusion matrix

spnames1<-str_replace_all(tnames, pattern = '_Thresh_Scale_pmw', replacement='')
spnames1<-str_replace_all(spnames1, pattern = c('future_'), replacement='')

rownames(BaseOver)<-c(spnames1, 'Shannons E', 'Invasibility')
colnames(BaseOver)<-c('Area, km^2 (B)','Area, km^2 (F)','Delta Area, km^2','Crit. Hab. Area, km^2 (B)','Crit. Hab. Area, km^2 (F)', 'Delta Area km^2 Crit. Hab.',
                      'Hawaii Prop. Area, km^2 (B)','Hawaii Prop. Area, km^2 (F)','Crit. Hab. Prop. Area, km^2 (B)', 'Crit. Hab. Prop. Area,  km^2 (F)')


if (exists('CritHabjnk')==F){
  CritHabAsc<-read.asciigrid(Crit_Hab, proj4string = CRS('+proj=longlat +datum=WGS84 +no_defs +ellps=WGS84 +towgs84=0,0,0'))
  CritHabRas<-raster(CritHabAsc)
  CritHabRas2<-resample(CritHabRas, get('Baseline_threshold_scale'), "bilinear")
  rcl <- c(0, 1000, 1)
  rcl <- matrix(rcl, ncol=3, byrow=TRUE)
  a<-reclassify(CritHabRas2, rcl)
  
  CritHabjnk<-rasterToPolygons(a, na.rm = T, dissolve=T)
  CritHabArea<-areaPolygon(CritHabjnk)/1000000 
  
  names(CritHabRas2)<-c('CritHab')
}

for (ln in 1:length(proj_nms)) {
  rcl <- c(0, 1000, 1)
  rcl <- matrix(rcl, ncol=3, byrow=TRUE)
  a<-reclassify(get(paste(proj_nms[ln], '_threshold_scale', sep = '')), rcl)
  
  for (i in 1:length(spnames1)){
    b<-subset(a, i)
    b2<-mask(b, CritHabRas2)
    c<-rasterToPolygons(b, na.rm = T, dissolve=T)
    c2<-rasterToPolygons(b2, na.rm = T, dissolve=T)
    d<-areaPolygon(c)/1000000  
    d2<-areaPolygon(c2)/1000000
    e<-d2  # where d = invasibility/SDM area and d2 = area within critical habitat
    BaseOver[i, ln]<-d
    BaseOver[i, ln+3]<-e
    f<-d/16677 # land mass in Hawaii calculated using contour of Hawaii
    g<-e/CritHabArea #total area of Critical Habitat in Hawaii as Calculated from the Crit Hab Map
    BaseOver[i, ln+6]<-f
    BaseOver[i, ln+8]<-g
  }
}
for (i in 1:length(spnames1)){
  BaseOver[i, 3]<-(BaseOver[i, 2])-(BaseOver[i, 1])
  BaseOver[i, 6]<-(BaseOver[i, 5])-(BaseOver[i, 4])
}

for (proj_nm in proj_nms){
  rcl <- c(0, NA)
  rcl <- matrix(rcl, ncol=2, byrow=TRUE)
  a=reclassify((get(paste(proj_nm, "_bin_pmw", sep = ""))), rcl)
  
  p_sub_i= ((get(paste(proj_nm, "_bin_pmw", sep = "")))*(get(paste(proj_nm, "_scale_pmw", sep = ""))))/
    (a*(sum(get(paste(proj_nm, "_scale_pmw", sep = "")))))
  
  # names(p_sub_i)<-c("Mico","Clid","Psid","Falc","Hedy","Lant","Leuc","Meli","Ulex","Spha","Pass","Schi","More","Pani","Seta")
  # Have to convert the damn thing from a raster brick to a stack because bricks are !@#$$ing  stupid and don't work.
  #  must then reclass all rasters such that NA = 0 for raster summation
  
  H_base1 = stack(unstack((p_sub_i)*(log(p_sub_i)))) # unstack is used here as "unbrick"
  rcl <- c(NA, 0)
  rcl <- matrix(rcl, ncol=2, byrow=TRUE)
  H_base2=reclassify(H_base1, rcl)
  H_base3= sum(H_base2)
  # reclass 0 to NA
  rcl <- c(0, NA)
  rcl <- matrix(rcl, ncol=2, byrow=TRUE)
  H=(reclassify(H_base3, rcl))*-1 # This is the Shannons calc. result
  assign(paste("Shannons_H_", proj_nm, sep = ""), H)
  
  ############################################################################
  # Shannon's(H) and Evenness for comparison between sites#
  ############################################################################
  
  x=(sum(nchar(spp_nm)/nchar(spp_nm)))
  HE = (get(paste("Shannons_H_", proj_nm, sep="")))/log(x) #shannons evenness
  assign(paste("Shannons_E_", proj_nm, sep=""), HE)
}

# Indentifying the Change in diversity through time, used evenness because it is better for comparison between sites = the point of this excercise 
rcl <- c(NA, 0)
rcl <- matrix(rcl, ncol=2, byrow=TRUE)
Shannons_E_future1=reclassify(Shannons_E_Future, rcl)
Shannons_E_baseline1=reclassify(Shannons_E_Baseline, rcl)

Shannons_Delta=(Shannons_E_future1 - Shannons_E_baseline1)

# Additive diversity metric.  This metric is only applicable for analyzing organisms that would/may expand habitat in the future... probably not appropro. for forest birds
rcl <- c(-100, 0, 0)
rcl <- matrix(rcl, ncol=3, byrow=TRUE)
Shan1=reclassify(Shannons_Delta, rcl)
Add_Shan_Div = Shannons_E_baseline1 + Shan1
rcl <- c(0, NA)
rcl <- matrix(rcl, ncol=2, byrow=TRUE)

Add_Shan_Div=reclassify(Add_Shan_Div, rcl)
Shannons_Delta <- reclassify(Shannons_Delta, rcl)

# defining the table inputs for Shannons E current and future
i<-length(spnames1)+1
for (ln in 1:length(proj_nms)) {
  rcl <- c(0, 1000, 1)
  rcl <- matrix(rcl, ncol=3, byrow=TRUE)
  a<-reclassify(get(paste('Shannons_E_', proj_nms[ln],sep = '')), rcl) # used baseline instead of  baseline1 b/c already reclassed zero's to NA 
  b<-a
  b2<-mask(b, CritHabRas2)
  c<-rasterToPolygons(b, na.rm = T, dissolve=T)
  c2<-rasterToPolygons(b2, na.rm = T, dissolve=T)
  d<-areaPolygon(c)/1000000  
  d2<-areaPolygon(c2)/1000000
  e<-d2  # where d = invasibility/SDM area and d2 = area within critical habitat
  BaseOver[i, ln]<-d
  BaseOver[i, ln+3]<-e
  f<-d/16677 # # land mass in Hawaii calculated using contour of Hawaii
  g<-e/CritHabArea #total area of Critical Habitat in Hawaii as Calculated from the Crit Hab Map
  BaseOver[i, ln+6]<-f
  BaseOver[i, ln+8]<-g  
}
BaseOver[i, 3]<-(BaseOver[i, 2])-(BaseOver[i, 1])
BaseOver[i, 6]<-(BaseOver[i, 5])-(BaseOver[i, 4])

#defining the inputs for the Additive Invasibility index
i<-length(spnames1)+2
rcl <- c(0, NA)
rcl <- matrix(rcl, ncol=2, byrow=TRUE)
a<-reclassify(Add_Shan_Div, rcl) # used baseline instead of  baseline1 b/c already reclassed zero's to NA 

rcl <- c(0.01, 1, 1)
rcl <- matrix(rcl, ncol=3, byrow=TRUE)
a<-reclassify(a, rcl) # used baseline instead of  baseline1 b/c already reclassed zero's to NA 

b<-a
b2<-mask(b, CritHabRas2)
c<-rasterToPolygons(b, na.rm = T, dissolve=T)
c2<-rasterToPolygons(b2, na.rm = T, dissolve=T)
d<-areaPolygon(c)/1000000  
d2<-areaPolygon(c2)/1000000
e<-d2  # where d = invasibility/SDM area and d2 = area within critical habitat
BaseOver[i, 1]<-d
BaseOver[i, 4]<-e
f<-d/16677 # # land mass in Hawaii calculated using contour of Hawaii
g<-e/CritHabArea #total area of Critical Habitat in Hawaii as Calculated from the Crit Hab Map
BaseOver[i, 8]<-f
BaseOver[i, 10]<-g

setwd(EM_Crit_Hab)
for (proj_nm in proj_nms){
  for (i in 1:length(spnames1)){
    q<-subset(get(paste(proj_nm, '_threshold_scale', sep='')), i)
    writeRaster(q, filename = paste(proj_nm, '_', spnames1[i], '_Threshold_Scale_EM.tif', sep = ''),
                format='GTiff',  options=c("COMPRESS=LZW"), overwrite=TRUE)
  }
  writeRaster(get(paste('Shannons_E_', proj_nm, sep ='')),filename= paste('Shannons_E_', proj_nm, sep =''),
              format='GTiff',  options=c("COMPRESS=LZW"), overwrite=TRUE)
}

writeRaster(Add_Shan_Div, filename= 'Additive_Invasibility_Index_AIIorASD',
            format='GTiff',  options=c("COMPRESS=LZW"), overwrite=TRUE)


write.csv(BaseOver, file = "Compiled Area Metrics for Hawaii and Crit Hab.csv", 
          na = "NA", dec = ".", row.names = TRUE, 
          col.names = TRUE)

makeTransparent<-function(x, alpha=100)
{
  newColor<-col2rgb(x)
  apply(newColor, 2, function(curcoldata){rgb(red=curcoldata[1], green=curcoldata[2],
                                              blue=curcoldata[3],alpha=alpha, maxColorValue=255)})
}


pname<-"Hawaii's Critical Habitat.png"
par(bg="transparent", fg = 'transparent', oma=c(5,5,3,5), mar = c(5,5,1,5)) 
color <- makeTransparent('darkgreen', alpha = 60)
png(pname, width = 20, height =15 , units = "in", pointsize = 8,  bg = "transparent", res = 100)# 
plot(CritHabRas2, maxpixels=1000000000, col = color, useRaster=F, legend = F, xaxt='n', yaxt='n', border = 'transparent', par(fg = 'transparent'))
dev.off()
