# Supplementary material for: Modeling Hawaiian Ecosystem Degradation due to Invasive Plants under Current and Future Climates
Source: PLoS One. 2014 May 7;9(5):e95427. doi: 10.1371/journal.pone.0095427 (PMC4013088; doi:10.1371/journal.pone.0095427)
Supplement: Code S1 — R code used for the analyses presented in this manuscript. (ZIP) [file pone.0095427.s001.zip › Model Code/Step11_KML file Creation with modified boxplots and response plots .R]

############################################################################
########### WHEN USING ALL OR PART OF THIS CODE PLEASE CITE AS:#############
##### Vorsino AE, Amidon FA, Fortini LB, Miller SE, Jacobi JD (in review)### 
##### Modeling Hawaiian Ecosystem Degradation due to Invasive Plants #######
##### Under Current and Future Climates. ###################################
############################################################################

rm(list = ls()) #remove all past worksheet variables
library(raster)
library(rgdal)
library(stringr)
library(plotKML)
library(RSAGA)
library(animation)
library(biomod2)
library(sp)
library(ReadImages)
library(XML)
library(colorRamps)
library(PBSmapping)

# USER CONFIGURATION ------------------------------------------------------
proj_nms<-c("Baseline", "Future")
clim_data_dir00=#climate data directory
env_var_files=c("bio1.grd", "bio2.grd","bio4.grd", "bio12.grd", "bio15.grd","tri.grd","trasp.grd", "DEM250.grd")
env_var_files2=c("DEM250.grd")#"bio1.grd", "bio7.grd", "bio12.grd", "bio15.grd", # Can change the boxplots made by adding covariates (defined here) to this area
models_to_run=c('GBM','RF','MAXENT')
iteration = # the folder in the local config directory the analysis is in
local_config_dir= #Where the analysis should go
overwrite = 0
models_to_run2=models_to_run
predictors2<- c("Bio1", "Bio2","Bio4", "Bio12", "Bio15", "TRI", "TRASP")
Pre_data = paste(local_config_dir, "Species_p_csv/", sep ="")
working_dir=paste(local_config_dir, iteration, sep ="")
##############AFTER this is done for all species don't forget to change the legend and logo files

spp_nm=c("Mico", "Clid", "Psid", "Falc", 
         "Hedy", "Lant", "Leuc", "Meli", 
         "Ulex", "Spha","Pass", "Schi", 
         "More", "Seta", "Pani", "Pens", 
         "Penc")
codes=c("MicCal", "CliHir", "PsiCat", "FalMol", 
        "HedGar", "LanCam", "LeuLeu", "MelMin", 
        "UleEur", "SphCoo","PasTar","SchTer",
        "MorFay", "SetPal", "PanMax","PenSet",
        "PenCla")
spnames=c("Miconia calvescens","Clidemia hirta","Psidium cattleianum","Falcataria moluccana",
          "Hedychium gardnerianum", "Lantana camara","Leucaena leucocephala","Melinis minutiflora",
          "Ulex europaeus","Sphaeropteris cooperi","Passiflora tarminiana","Schinus terebinthifolius",
          "Morella faya","Setaria palmifolia","Panicum maximum","Pennisetum setaceum",
          "Pennisetum clandestinum")

# setwd(paste(local_config_dir, iteration
Crit_Hab = #critical habitat ascii file
data(R_pal)
spp_nm0=spp_nm
sp_metadata<-read.csv(paste(working_dir,'sp_metadata.csv', sep = ""), header=T)
setwd(paste(local_config_dir, iteration, sep =""))
EM_tscale_kml= paste(working_dir, "EM_tscale_kmlwCA4/", sep = "") #make these two folders in the working directory
if (file.exists(EM_tscale_kml)==F){
  dir.create(EM_tscale_kml)
}
# Read in All EM Files from all of the workareas --------------------------

for (sp_nm in spp_nm){
  sp_nm=as.character(sp_nm)
  sp_nmA=sp_nm
  cat('/n',sp_nmA,'extracting...')
  for (proj_nm in proj_nms){
    a=list.files(paste(working_dir, sp_nmA,"/", sp_nmA, "/proj_", proj_nm, "/", sep =""), full.names=T, pattern="EM.ROC")
    load(a[1])
    assign("scale_rasterstack", get(paste(sp_nmA, "_AllData_Full_AllAlgos_EM.ROC", sep="")))
    wscalemean=subset(scale_rasterstack, "ef.pmw")
    wscaleca=subset(scale_rasterstack, "ef.ca")
    assign(paste(proj_nm,"_", sp_nmA, "_scale_pmw", sep=""), wscalemean)
    assign(paste(proj_nm,"_", sp_nmA, "_scale_ca", sep=""), wscaleca)
    load(a[2])
    assign("bin_rasterstack", get(paste(sp_nmA, "_AllData_Full_AllAlgos_EM.ROC.bin.ROC", sep="")))
    wbinmean=subset(bin_rasterstack, "ef.pmw.bin")
    wbinca=subset(bin_rasterstack, "ef.ca.bin")
    assign(paste(proj_nm,"_", sp_nmA, "_bin_pmw", sep=""), wbinmean)
    assign(paste(proj_nm,"_", sp_nmA, "_bin_ca", sep=""), wbinca)
  }
}

# Starting the main loopes for the analysis -------------------------------

for (isp in 1:length(spp_nm0)){
  sp_nm=as.character(spp_nm0[isp])
  sp_nmA=sp_nm
  code=codes[isp]
  cat('/n',sp_nmA,'defining kml stats')  
  
  # Modified KML_layer.Raster FUNCTION --------------------------------------
  
  kml_layer.Raster2 <- function (obj, plot.legend = TRUE, metadata = NULL, raster_name, kml_visibility = TRUE,
                                 ...) 
  {
    require(RSAGA)
    kml.out <- get("kml.out", envir = plotKML.fileIO)
    prj.check <- check_projection(obj, control = TRUE)
    call <- substitute(list(...))
    call <- as.list(call)[-1]
    if (is.na(charmatch("colour", names(call)))) {
      stop("No attribute selected. Please use the colour = ... option.")
    }
    if (is.call(call[["colour"]]) | is.name(call[["colour"]])) {
      x <- data.frame(getValues(obj))
      names(x) <- names(obj)
      x <- eval(call[["colour"]], x)
      obj <- raster(obj)
      values(obj) <- x
    }
    else {
      if (is.numeric(call[["colour"]])) {
        i_layer <- call[["colour"]]
        if (nlayers(obj) > 1) {
          obj <- raster(obj, layer = i_layer)
        }
      }
      else {
        if (is.character(call[["colour"]])) {
          i_layer <- which(names(obj) == call[["colour"]])
          if (nlayers(obj) > 1) {
            obj <- raster(obj, layer = i_layer)
          }
        }
      }
    }
    altitude <- charmatch("altitude", names(call))
    if (!is.na(altitude)) {
      altitude <- eval(call[["altitude"]], nlayers(obj))
    }
    else {
      altitude <- rep(.all_kml_aesthetics[["altitude"]], length.out = nlayers(obj))
    }
    altitudeMode <- kml_altitude_mode(altitude, GroundOverlay = TRUE)
    if (!is.na(charmatch("colour_scale", names(call)))) {
      pal <- eval(call[["colour_scale"]])
    }
    else {
      if (!is.factor(obj@data[, 1])) {
        pal <- get("colour_scale_numeric", envir = plotKML.opts)
      }
      else {
        pal <- get("colour_scale_factor", envir = plotKML.opts)
      }
    }
    if (!prj.check) {
      obj <- reproject(obj)
    }
    if (is.factor(obj)) {
      if (length(labels(obj)) == 0) {
        warning("RasterLayer of type factor missing labels")
        colour_scale <- colorRampPalette(pal)(length(levels(as.factor(getValues(obj)))))
      }
      else {
        colour_scale <- colorRampPalette(pal)(length(labels(obj)[[1]]))
      }
    }
    else {
      colour_scale <- colorRampPalette(pal)(100)
    }
    alpha <- charmatch("alpha", names(call))
    if (!is.na(alpha)) {
      colour_scale <- kml_alpha(obj, alpha = eval(call[["alpha"]], 
                                                  obj@data), colours = colour_scale, RGBA = TRUE)
    }
    if (missing(raster_name)) {
      raster_name <- set.file.extension(as.character(call[["colour"]]), 
                                        ".png")
    }
    png(filename = raster_name, bg = "transparent", type = "cairo-png")#, res = 1000)#
    par(mar = c(0, 0, 0, 0), xaxs = "i", yaxs = "i", xaxt = "n", yaxt="n", cex.main = 0.1)
    if (!is.na(charmatch("z.lim", names(call)))) {
      z.lim <- eval(call[["z.lim"]])
      obj <- calc(obj, fun = function(x) {
        x[x < z.lim[1]] <- z.lim[1]
        return(x)
      })
      obj <- calc(obj, fun = function(x) {
        x[x > z.lim[2]] <- z.lim[2]
        return(x)
      })
    }
    image(obj, xaxs = "i", yaxs = "i"
          , main = strsplit(raster_name, paste("\\_tscale_", sp_nmA, ".png", sep="")), col = colour_scale, 
          frame.plot = FALSE, xaxt = "n", yaxt="n", cex.lab= 0.0000001, line = 8,
          useRaster=FALSE, cex.main = 0.2)#
    dev.off()
    convert <- get("convert", envir = plotKML.opts)
    if (nchar(convert) == 0) {
      plotKML.env(silent = FALSE, show.env = FALSE)
      convert <- get("convert", envir = plotKML.opts)
    }
    else {
      if (!nchar(convert) == 0) {
        system(paste(convert, " ", raster_name, " -matte -transparent \"#FFFFFF\" ", 
                     raster_name, sep = ""))
      }
      else {
        warning("PNG transparency possibly ineffective. Install ImageMagick and add to PATH. See ?kml_layer.Raster for more info.")
      }
    }
    if (plot.legend == TRUE) {
      if (missing(raster_name)) {
        legend_name <- paste(as.character(call[["colour"]]), 
                             "legend.png", sep = "_")
      }
      else {
        legend_name <- paste(strsplit(raster_name, "\\.")[[1]][1], 
                             "legend.png", sep = "_")
      }
      if (is.factor(obj)) {
        x <- as.factor(getValues(obj))
        if (length(labels(obj)) == 0) {
          levels(x) <- levels(as.factor(getValues(obj)))
        }
        else {
          levels(x) = labels(obj)[[1]]
        }
        kml_legend.bar(x = x, legend.file = legend_name, 
                       legend.pal = colour_scale)
      }
      else {
        if (!is.na(charmatch("z.lim", names(call)))) {
          kml_legend.bar(x = getValues(obj), legend.file = legend_name, 
                         legend.pal = colour_scale, z.lim = eval(call[["z.lim"]]))
        }
        else {
          kml_legend.bar(x = getValues(obj), legend.file = legend_name, 
                         legend.pal = colour_scale)
        }
      }
    }
    message("Writing to KML...")
    pl1 = newXMLNode("Folder", parent = kml.out[["Document"]])
    pl2 <- newXMLNode("name", raster_name, parent = pl1)
    if (!is.null(metadata)) {
      md.txt <- metadata
      txt <- sprintf("<description><![CDATA[%s]]></description>", 
                     md.txt)
      parseXMLAndAdd(txt, parent = pl1)
    }
    pl2b <- newXMLNode("GroundOverlay", parent = pl1)
    pl3 <- newXMLNode("name", deparse(call[["colour"]]), parent = pl2b)
    if (kml_visibility == FALSE) {
      newXMLNode("visibility", as.numeric(kml_visibility), 
                       parent = pl2b)
    }
    pl3b <- newXMLNode("altitude", signif(altitude, 4), parent = pl2b)
    pl3b <- newXMLNode("altitudeMode", altitudeMode, parent = pl2b)
    pl3c <- newXMLNode("Icon", parent = pl2b)
    pl4 <- newXMLNode("href", raster_name, parent = pl3c)
    pl3d <- newXMLNode("LatLonBox", parent = pl2b)
    pl4b <- newXMLNode("north", bbox(extent(obj))[2, 2], parent = pl3d)
    pl4c <- newXMLNode("south", bbox(extent(obj))[2, 1], parent = pl3d)
    pl4d <- newXMLNode("east", bbox(extent(obj))[1, 2], parent = pl3d)
    pl4e <- newXMLNode("west", bbox(extent(obj))[1, 1], parent = pl3d)
    if (plot.legend == TRUE) {
      txtso <- sprintf("<ScreenOverlay><name>Legend</name><Icon><href>%s</href></Icon><overlayXY x=\"0\" y=\"1\" xunits=\"fraction\" yunits=\"fraction\"/><screenXY x=\"0\" y=\"1\" xunits=\"fraction\" yunits=\"fraction\"/></ScreenOverlay>", 
                       legend_name)
      parseXMLAndAdd(txtso, parent = kml.out[["Document"]])
    }
    assign("kml.out", kml.out, envir = plotKML.fileIO)
  }
  
  
  kml_open2<-function (file.name, folder.name = file.name, kml_open = TRUE, metadata = NULL,
                       kml_visibility = TRUE, overwrite = TRUE, use.Google_gx = FALSE, 
                       kml_xsd = get("kml_xsd", envir = plotKML.opts), xmlns = get("kml_url", 
                                                                                   envir = plotKML.opts), xmlns_gx = get("kml_gx", envir = plotKML.opts), 
                       ...) 
  {
    if (file.exists(file.name) & overwrite == FALSE) {
      stop(paste("File", file.name, "already exists. Set the overwrite option to TRUE or choose a different name."))
    }
    if (use.Google_gx) {
      kml.out <- newXMLNode("kml", attrs = c(version = "1.0"), 
                            namespaceDefinitions = c(xsd = kml_xsd, xmlns = xmlns, 
                                                     `xmlns:gx` = xmlns_gx))
    }
    else {
      kml.out <- newXMLNode("kml", attrs = c(version = "1.0"), 
                            namespaceDefinitions = c(xsd = kml_xsd, xmlns = xmlns))
    }
    h2 <- newXMLNode("Document", parent = kml.out)
    h3 <- newXMLNode("name", folder.name, parent = h2)
    if (!is.null(metadata)) {
      md.txt <- metadata
      txt <- sprintf("<description><![CDATA[%s]]></description>", 
                     md.txt)
      parseXMLAndAdd(txt, parent = h2)
    }
    if (kml_visibility == FALSE) {
      h4 <- newXMLNode("visibility", as.numeric(kml_visibility), 
                       parent = h2)
    }
    h5 <- newXMLNode("open", as.numeric(kml_open), parent = h2)
    assign("kml.out", kml.out, envir = plotKML.fileIO)
    message("KML file opened for writing...")
  }
  
  kml_screen2<-function (image.file, sname = "", position = c("UL", "ML", "LL", "BC", "LR", "MR", "UR", "TC")[1], overlayXY, screenXY, metadata = NULL,
                         xyunits = c("fraction", "pixels", "insetPixels")[1], rotation = 0, size = c(0, 0)) 
  {
    kml.out <- get("kml.out", envir = plotKML.fileIO)
    if (position == "UL" & missing(screenXY) & missing(overlayXY)) {
      overlayXY = "x=\"0\" y=\"1\""
      screenXY = "x=\"0\" y=\"1\""
    }
    if (position == "ML" & missing(screenXY) & missing(overlayXY)) {
      overlayXY = "x=\"0\" y=\"0.5\""
      screenXY = "x=\"0\" y=\"0.5\""
    }
    if (position == "LL" & missing(screenXY) & missing(overlayXY)) {
      overlayXY = "x=\"0\" y=\"0\""
      screenXY = "x=\"0\" y=\"0\""
    }
    if (position == "BC" & missing(screenXY) & missing(overlayXY)) {
      overlayXY = "x=\"0.5\" y=\"0\""
      screenXY = "x=\"0.5\" y=\"0\""
    }
    if (position == "LR" & missing(screenXY) & missing(overlayXY)) {
      overlayXY = "x=\"1\" y=\"0\""
      screenXY = "x=\"1\" y=\"0\""
    }
    if (position == "MR" & missing(screenXY) & missing(overlayXY)) {
      overlayXY = "x=\"1\" y=\"0.5\""
      screenXY = "x=\"1\" y=\"0.5\""
    }
    if (position == "UR" & missing(screenXY) & missing(overlayXY)) {
      overlayXY = "x=\"1\" y=\"1\""
      screenXY = "x=\"1\" y=\"1\""
    }
    if (position == "TC" & missing(screenXY) & missing(overlayXY)) {
      overlayXY = "x=\"0.5\" y=\"1\""
      screenXY = "x=\"0.5\" y=\"1\""
    }
    if (size[1] == 0 & size[2] == 0 & rotation == 0) {
      screen_txt <- sprintf("<ScreenOverlay><name>%s</name><description><![CDATA[%s]]></description><Icon><href>%s</href></Icon><overlayXY %s xunits=\"%s\" yunits=\"%s\"/><screenXY %s xunits=\"%s\" yunits=\"%s\"/></ScreenOverlay>", 
                            sname, metadata, image.file, overlayXY, xyunits, xyunits, screenXY, 
                            xyunits, xyunits)
    }
    else {
      if (size[1] == 0 & size[2] == 0 & rotation != 0) {
        screen_txt <- sprintf("<ScreenOverlay><name>%s</name><description><![CDATA[%s]]></description><Icon><href>%s</href></Icon><overlayXY %s xunits=\"%s\" yunits=\"%s\"/><screenXY %s xunits=\"%s\" yunits=\"%s\"/><rotation>%.1f</rotation></ScreenOverlay>", 
                              sname, metadata, image.file, overlayXY, xyunits, xyunits, 
                              screenXY, xyunits, xyunits, rotation)
      }
      else {
        if (size[1] != 0 & size[2] != 0 & rotation == 0) {
          screen_txt <- sprintf("<ScreenOverlay><name>%s</name><description><![CDATA[%s]]></description><Icon><href>%s</href></Icon><overlayXY %s xunits=\"%s\" yunits=\"%s\"/><screenXY %s xunits=\"%s\" yunits=\"%s\"/><size x=\"%s\" y=\"%s\" xunits=\"%s\" yunits=\"%s\"/></ScreenOverlay>", 
                                sname, metadata, image.file, overlayXY, xyunits, xyunits, 
                                screenXY, xyunits, xyunits, size[1], size[2], 
                                xyunits, xyunits)
        }
        else {
          screen_txt <- sprintf("<ScreenOverlay><name>%s</name><description><![CDATA[%s]]></description><Icon><href>%s</href></Icon><overlayXY %s xunits=\"%s\" yunits=\"%s\"/><screenXY %s xunits=\"%s\" yunits=\"%s\"/><size x=\"%s\" y=\"%s\" xunits=\"%s\" yunits=\"%s\"/></ScreenOverlay><rotation>%.1f</rotation>", 
                                sname, metadata, image.file, overlayXY, xyunits, xyunits, 
                                screenXY, xyunits, xyunits, size[1], size[2], 
                                xyunits, xyunits, rotation)
        }
      }
    }
    parseXMLAndAdd(screen_txt, parent = kml.out[["Document"]])
    assign("kml.out", kml.out, envir = plotKML.fileIO)
  }
  kml_layer.SpatialPoints2<-function (obj, extrude = TRUE, z.scale = 1, kml_visibility = TRUE, LabelScale = get("LabelScale", envir = plotKML.opts), 
                                      metadata = '', html.table = NULL, 
                                      TimeSpan.begin = "", TimeSpan.end = "", points_names, folder.name='',...) 
  {
    kml.out <- get("kml.out", envir = plotKML.fileIO)
    prj.check <- check_projection(obj, control = TRUE)
    if (prj.check == FALSE) {
      obj <- reproject(obj)
    }
    aes <- kml_aes(obj, ...)
    if (missing(points_names)) {
      points_names <- aes[["labels"]]
    }
    colours <- aes[["colour"]]
    shapes <- aes[["shape"]]
    sizes <- aes[["size"]]
    altitude <- aes[["altitude"]]
    altitudeMode <- aes[["altitudeMode"]]
    balloon <- aes[["balloon"]]
    if (is.null(html.table)) {
      if ((balloon == TRUE | class(balloon) %in% c("character", 
                                                   "numeric")) & ("data" %in% slotNames(obj))) {
        html.table <- .df2htmltable(obj@data)
      }
    }
    pl1 = newXMLNode("Folder", parent = kml.out[["Document"]])

    pl2 <- newXMLNode("name", paste(folder.name), parent = pl1)
    if (kml_visibility == FALSE) {
      newXMLNode("visibility", as.numeric(kml_visibility), 
                 parent = pl1)
    }
    if (!is.null(metadata)) {
      md.txt <- metadata
      txt <- sprintf("<description><![CDATA[%s]]></description>", 
                     md.txt)
      parseXMLAndAdd(txt, parent = pl1)
    }
    message("Parsing to KML...")
    txts <- sprintf("<Style id=\"pnt%s\"><LabelStyle><scale>%.1f</scale></LabelStyle><IconStyle><color>%s</color><scale>%s</scale><Icon><href>%s</href></Icon></IconStyle><BalloonStyle><text>$[description]</text></BalloonStyle></Style>", 
                    1:length(obj), rep(LabelScale, length(obj)), colours, 
                    sizes, shapes)
    parseXMLAndAdd(txts, parent = pl1)
    if (length(html.table) > 0) {
      if (nzchar(TimeSpan.begin[1]) & nzchar(TimeSpan.end[1])) {
        if (identical(TimeSpan.begin, TimeSpan.end)) {
          when = TimeSpan.begin
          if (length(when) == 1) {
            when = rep(when, length(obj))
          }
          txtc <- sprintf("<Placemark><name>%s</name><styleUrl>#pnt%s</styleUrl><TimeStamp><when>%s</when></TimeStamp><description><![CDATA[%s]]></description><Point><extrude>%.0f</extrude><altitudeMode>%s</altitudeMode><coordinates>%.5f,%.5f,%.0f</coordinates></Point></Placemark>", 
                          points_names, 1:length(obj), when, html.table, 
                          rep(as.numeric(extrude), length(obj)), rep(altitudeMode, 
                                                                     length(obj)), coordinates(obj)[, 1], coordinates(obj)[, 
                                                                                                                           2], altitude)
        }
        else {
          if (length(TimeSpan.begin) == 1) {
            TimeSpan.begin = rep(TimeSpan.begin, length(obj))
          }
          if (length(TimeSpan.end) == 1) {
            TimeSpan.end = rep(TimeSpan.end, length(obj))
          }
          txtc <- sprintf("<Placemark><name>%s</name><styleUrl>#pnt%s</styleUrl><TimeSpan><begin>%s</begin><end>%s</end></TimeSpan><description><![CDATA[%s]]></description><Point><extrude>%.0f</extrude><altitudeMode>%s</altitudeMode><coordinates>%.5f,%.5f,%.0f</coordinates></Point></Placemark>", 
                          points_names, 1:length(obj), TimeSpan.begin, 
                          TimeSpan.end, html.table, rep(as.numeric(extrude), 
                                                        length(obj)), rep(altitudeMode, length(obj)), 
                          coordinates(obj)[, 1], coordinates(obj)[, 2], 
                          altitude)
        }
      }
      else {
        txtc <- sprintf("<Placemark><name>%s</name><styleUrl>#pnt%s</styleUrl><description><![CDATA[%s]]></description><Point><extrude>%.0f</extrude><altitudeMode>%s</altitudeMode><coordinates>%.5f,%.5f,%.0f</coordinates></Point></Placemark>", 
                        points_names, 1:length(obj), html.table, rep(as.numeric(extrude), 
                                                                     length(obj)), rep(altitudeMode, length(obj)), 
                        coordinates(obj)[, 1], coordinates(obj)[, 2], 
                        altitude)
      }
    }
    else {
      if (nzchar(TimeSpan.begin[1]) & nzchar(TimeSpan.end[1])) {
        if (identical(TimeSpan.begin, TimeSpan.end)) {
          when = TimeSpan.begin
          if (length(when) == 1) {
            when = rep(when, length(obj))
          }
          txtc <- sprintf("<Placemark><name>%s</name><styleUrl>#pnt%s</styleUrl><TimeStamp><when>%s</when></TimeStamp><Point><extrude>%.0f</extrude><altitudeMode>%s</altitudeMode><coordinates>%.5f,%.5f,%.0f</coordinates></Point></Placemark>", 
                          points_names, 1:length(obj), when, rep(as.numeric(extrude), 
                                                                 length(obj)), rep(altitudeMode, length(obj)), 
                          coordinates(obj)[, 1], coordinates(obj)[, 2], 
                          altitude)
        }
        else {
          if (length(TimeSpan.begin) == 1) {
            TimeSpan.begin = rep(TimeSpan.begin, length(obj))
          }
          if (length(TimeSpan.end) == 1) {
            TimeSpan.end = rep(TimeSpan.end, length(obj))
          }
          txtc <- sprintf("<Placemark><name>%s</name><styleUrl>#pnt%s</styleUrl><TimeSpan><begin>%s</begin><end>%s</end></TimeSpan><Point><extrude>%.0f</extrude><altitudeMode>%s</altitudeMode><coordinates>%.5f,%.5f,%.0f</coordinates></Point></Placemark>", 
                          points_names, 1:length(obj), TimeSpan.begin, 
                          TimeSpan.end, rep(as.numeric(extrude), length(obj)), 
                          rep(altitudeMode, length(obj)), coordinates(obj)[, 
                                                                           1], coordinates(obj)[, 2], altitude)
        }
      }
      else {
        txtc <- sprintf("<Placemark><name>%s</name><visibility>0</visibility><styleUrl>#pnt%s</styleUrl><Point><extrude>%.0f</extrude><altitudeMode>%s</altitudeMode><coordinates>%.5f,%.5f,%.0f</coordinates></Point></Placemark>", 
                        points_names, 1:length(obj), rep(as.numeric(extrude), length(obj)), 
                        rep(altitudeMode, length(obj)), 
                        coordinates(obj)[, 1], coordinates(obj)[, 2], 
                        altitude)
      }
    }
    parseXMLAndAdd(txtc, parent = pl1)
    assign("kml.out", kml.out, envir = plotKML.fileIO)
  }
  
  #   <environment: namespace:plotKML>
  #<environment: namespace:plotKML>
  
  # The Main Code -----------------------------------------------------------
  # Loading each of the workspaces, copying it to another file (EM_scale or EM_bin) and renaming it to obtain the results
  # EM_scale and EM_bin are files in the same working directory as the analysis
  
  #################################################### Reading in Species Points

#   mySpeciesOcc=dim(mySpeciesOcc)[1]
  #################################################### extracting the scaled estimates
  #   for (proj_nm in proj_nms){
  #     #     a=try(list.files(paste(worksheet, sp_nmA,"/proj_", proj_nm, "/", sep =""), full.names=T, pattern="EM.ROC"))
  #     #     try(load(a[1]), TRUE)
  #     assign("scale_raster", get(paste(sp_nmA, "_AllData_Full_AllAlgos_EM.ROC", sep="")))
  #     wscalemean=subset(scale_raster, "ef.pmw")
  #     assign(paste(proj_nm,"_", sp_nmA, "_scale_pmw", sep=""), wscalemean)
  #   }
  # defining the baseline and future scaled differences between the wettest and driest quarters to define annual "migration" zones of suitable habitat
  # May be able to use this to define stepping stone habitats of high suitability
  

  # Future
  setwd(EM_tscale_kml)
  
  #All Variables Combined scaled
  assign("Baseline_Average", get(paste("Baseline_", sp_nmA, "_scale_pmw", sep="")))
  assign("Future_Average", get(paste("Future_", sp_nmA, "_scale_pmw", sep="")))
  assign("Baseline_caM", get(paste("Baseline_", sp_nmA, "_scale_ca", sep="")))
  assign("Future_caM", get(paste("Future_", sp_nmA, "_scale_ca", sep="")))
  AllVariscale<-stack(Baseline_Average,Future_Average)
  AllCaScale<-stack(Baseline_caM, Future_caM)
  names(AllCaScale)<-c(paste(code, "_Baseline_Committee_Average", sep=''), paste(code, "_Future_2100_Committee_Average",  sep=''))
  names(AllVariscale)<-c('Baseline_Average_scale','Future_Average_scale')
  snames <- names(AllVariscale)
  canames<-names(AllCaScale)
  
  #################################################### extracting the binned estimates
  #All Variables Combined binned
  assign("Baseline_Average", get(paste("Baseline_", sp_nmA, "_bin_pmw", sep="")))
  assign("Future_Average", get(paste("Future_", sp_nmA, "_bin_pmw", sep="")))
  AllVaribin<-stack(Baseline_Average,Future_Average)
  names(AllVaribin)<-c('Baseline_Average_bin','Future_Average_bin')
  bnames <- names(AllVaribin)
  ###########  Read in Maxent HTML files########################
  # This was done in order to see if we can get the Maxent HTML graphics put in the kml files, but apparently the secondary software (ImageMagik, FWTools, Python, and SAGA GIS) is necessary
  # for plotKML tools to work and do this.
  # This software needs to not only be downloaded, but also needs to be added to the registry so that it can be accessed at startup
  #     for (proj_nm in proj_nms){
  #       html_file=(paste(worksheet, sp_nmA,"/models/", sp_nmA, "_AllData_Full_MAXENT_outputs/", sp_nmA, "_AllData_Full.html", sep =""))
  #     }
  
  #########  Thresholding the scaled maps using the binary thresholds, and redefining them such that only values >1 can be seen  
  Threshold_scale<-stack(AllVariscale)*stack(AllVaribin)
  tnames <- c('Baseline_Average_tscale','Future_2100_Average_tscale')
  names(Threshold_scale)<-tnames
  
  for (proj_nm in proj_nms){
    rcl <- c(0, NA)
    rcl <- matrix(rcl, ncol=2, byrow=TRUE)
    Threshold_scale=reclassify(Threshold_scale, rcl)
  }
  names(Threshold_scale)<-tnames
  
  # subsetting from the raster stack because cannot seem to develop the KML files in a loop or within a rasterstack subset function 
  for (name in tnames){
    stf<-subset(Threshold_scale, name, drop=T)
    assign(paste(name,"_", sp_nmA, sep=""), stf)
  }
  # For some reason cannot add multiple files in a loop to a .kml file
  # makeing the variable importance boxplots
  var_name=c()
  for (env_var_file  in env_var_files){
    a=strsplit(env_var_file,"\\.")
    var_name=c(var_name, a[[1]][1])
  }
  #   sp_nm=as.character(sp_nmA)  
  cat('\n',sp_nmA,'modeling...')
  workspace_name=paste(working_dir, sp_nmA,"/", sp_nmA,"_Invasives_run.RData", sep = "") 
  load(workspace_name)
  
  ###################################################
  ### code chunk number 8: modeling_summary
  ###################################################
  myBiomodModelOut
  
  ###################################################
  ### code chunk number 9: modeling_model_evaluation
  ###################################################
  # get all models evaluation
  myBiomodModelEval <- getModelsEvaluations(myBiomodModelOut)
  myBiomodModelEval["ROC","Testing.data",,,]
  Spp_ROC<- data.frame(myBiomodModelEval["ROC","Testing.data",,,])
  FileName<-paste(sp_nmA, "_ROC.csv", sep="")
  write.table(Spp_ROC, file = FileName, sep=",", col.names=NA)
  
  ###################################################
  ### code chunk number 10: modeling_variable_importance
  ###################################################
  # print variable importances
  getModelsVarImport(myBiomodModelOut)
  Spp_VariImp<- data.frame(getModelsVarImport(myBiomodModelOut))
  FileName<-paste(sp_nmA, "_VariImp.csv", sep="")
  write.table(Spp_VariImp, file = FileName, sep=",", col.names=NA) 
  
  ## Prep Data for Boxplots ##
  varImpTemp<-Spp_VariImp[1:150] # Drops the full models
  varTran<-t(varImpTemp)
  modelNames<-rownames(varTran)
  model<-substr(modelNames,1,2)
  varPlot<-data.frame(varTran, model)
  # setting wd to kml area
  wd<-paste(EM_tscale_kml, "/", sp_nmA, sep="")
  dir.create(wd)
  setwd(wd)
  ## Create Boxplots of variable importance##
  png(file=paste(sp_nmA, "_boxplots.png", sep=""), width = 220, height = 800,  res = 70)
  pins<-c(1.25,2)
  par(mfrow=c(4,2), mar=c(0, 4, 2, 0), mgp = c(2, 0.5, 0), bg="transparent", 
      col= "lightgrey", col.axis="lightgrey", col.lab="lightgrey", col.main="lightgrey", pin = pins, 
      lwd = 0.0000000001) # fg = "lightgrey",
  boxplot(bio1~model, data=varPlot, main="Bioclimatic Vari. 1", ylim=c(0,1), col="bisque", xaxt = "n", notch = T, border = c("bisque4"))
  par(mar=c(0, 0, 1.5, 0), pin = pins)
  boxplot(bio2~model, data=varPlot, main="Bioclimatic Vari. 2", ylim=c(0,1), col="bisque", xaxt = "n", yaxt = "n", notch = T, border = c("bisque4"))
  par(mar=c(0, 2, 1.5, 0), pin = pins)
  boxplot(bio4~model, data=varPlot, main="Bioclimatic Vari. 4",  ylim=c(0,1), col="bisque", xaxt = "n", notch = T, border = c("bisque4"))
  par(mar=c(0, 0, 1.5, 0), pin = pins)
  boxplot(bio12~model, data=varPlot, main="Bioclimatic Vari. 12",  ylim=c(0,1),col="bisque",xaxt = "n", yaxt = "n", notch = T, border = c("bisque4"))
  par(mar=c(0, 2, 1.5, 0), pin = pins)
  boxplot(bio15~model, data=varPlot, main="Bioclimatic Vari. 14", ylim=c(0,1),col="bisque",xaxt = "n",  notch = T, border = c("bisque4"))
  par(mar=c(0, 0, 1.5, 0), pin = pins)
  boxplot(tri~model, data=varPlot, main="Variable TRI", ylim=c(0,1),col="bisque", yaxt = "n", notch = T, border = c("bisque4"))
  par(mar=c(2, 2, 1.5, 0), pin = pins)
  boxplot(trasp~model, data=varPlot, main="Variable TRASP", ylim=c(0,1),col="bisque", notch = T, border = c("bisque4"))
  
  a<-spp_nm0==sp_nmA # identifying those items in the vector that corrrespond with the sp name.  This allows the next step (ident. of actual sp names)
  mtext(substitute(paste(italic(b)," Vari. Importance ", sep=""), list(b=spnames[a])), outer = F, side = 3, line = 71, cex = 0.9, adj = 0, col= "lightgrey")
  #   mtext("Response", outer = T, line = 0.5, side = 2, cex = 0.6)
  #   mtext("Models", line = 2, outer = T, side = 1, cex = 0.6)
  
  dev.off()
  
  ############################################## Plot 2D Response Plots ### 
  #   Response_Curves=paste(working_dir, "Response_Curves/", sep="")
  #   if (file.exists(Response_Curves)==T | overwrite==1){
  #     dir.create(Response_Curves)}
  #   
  #   outputdir = Response_Curves
  ####START UNDERHOOD
  setwd(working_dir)
  
  var_name=c()
  for (env_var_file  in env_var_files){
    a=strsplit(env_var_file,"\\.")
    var_name=c(var_name, a[[1]][1])
  }
  
  # Starting the loop For all Invasive Species workspace info curve output -----------------------------
  titeration = "Biomod2_redo9/" #need to remove these once I get it working
  tlocal_config_dir= "X:/" # fix
  tworking_dir=paste(tlocal_config_dir, titeration, sep ="") # fix
  
  #   sp_nm=as.character(sp_nm)
  cat('/n',sp_nmA,'extracting...')
  sp_working_dir<-paste(tworking_dir, sp_nmA,"/",  sep="") #fix
  setwd(sp_working_dir)
  workspace_name=paste(sp_working_dir, sp_nmA,"_Invasives_run.RData", sep = "")#set name of file to load workspace data from model run
  load(workspace_name)
  
  # loading all the models associated with the looped species ---------------
  
  for (model in models_to_run2){
    loaded_models <- BIOMOD_LoadModels(myBiomodModelOut, models=model)
    loaded_models= loaded_models[1:length(loaded_models)-1]
    cat('/n',sp_nmA, model, 'finnished loading...')
    # 4.2 plot 2D response plots
    myRespPlot2D <- response.plot2(models  = loaded_models,
                                   Data = getModelsInputData(myBiomodModelOut,'expl.var'), 
                                   show.variables= getModelsInputData(myBiomodModelOut,'expl.var.names'),
                                   do.bivariate = FALSE,
                                   fixed.var.metric = 'mean',
                                   save.file="no", 
                                   name="response_curve", 
                                   ImageSize=480, 
                                   plot=FALSE)
    assign(paste(sp_nmA, "_", model, "_myRespPlot2D", sep = ""), myRespPlot2D)
  }
  cat('/n',sp_nmA,'finnished calibrating model response plots...')
  
  wd<-paste(EM_tscale_kml, "/", sp_nmA, sep="")
  setwd(wd)
  png_name_combined=paste(sp_nmA, "_single_species_response_curves_allModels_all_vars.png", sep = "")
  png(png_name_combined,
      width = 3.7, height = 8, units = "in",
      pointsize = 12,  bg = 'transparent', res = 90)#quality = 90,
  par(mfrow=c(3,1), mar = c(4,4,2,0), oma=c(4,4,2,8),lwd = 2, cex.axis= 0.75, cex.main = 0.8, bty="l", mgp = c(2, 1, 0),col= "lightgrey", col.axis="lightgrey", col.lab="lightgrey", col.main="lightgrey")
  #,)#, fin = c(2, 2)
  
  for (model in models_to_run2){
    # Defining the Y limit for graphing --------------------------------
    
    ylim <- range(c(get(paste(sp_nmA, "_", model, "_myRespPlot2D", sep = ""))[,2,,]))
    
    # Function to define all response variables (x)  on a 0 to 1 scale --------
    
    range01 <- function(x, na.rm = T){(x-min(x))/(max(x)-min(x))}
    
    # Graphing and overlaying each output -------------------------------------
    par(mar = c(2,2,2,0))
    line_color2 <- c("black")
    xline <- 1 
    var=rowMeans(get(paste(sp_nmA, "_", model, "_myRespPlot2D", sep = ""))[1:dim(get(paste(sp_nmA, "_", model, "_myRespPlot2D", sep = "")))[1],1,1,])
    pred=rowMeans(get(paste(sp_nmA, "_", model, "_myRespPlot2D", sep = ""))[1:dim(get(paste(sp_nmA, "_", model, "_myRespPlot2D", sep = "")))[1],2,1,])
    plot(range01(var), pred, useRaster=F, type="l", main = model, xlim = c(0, 1), ylim = ylim, lty = xline, col = line_color2)
    
    
    for (bioclim_cnt in 2:dim(get(paste(sp_nmA, "_", model, "_myRespPlot2D", sep = "")))[3]){
      par(mar = c(2,2,2,0))
      line_color2 <- bioclim_cnt + ceiling(1200/bioclim_cnt)
      xline <- bioclim_cnt -1 
      var=rowMeans(get(paste(sp_nmA, "_", model, "_myRespPlot2D", sep = ""))[1:dim(get(paste(sp_nmA, "_", model, "_myRespPlot2D", sep = "")))[1],1,bioclim_cnt,])
      pred=rowMeans(get(paste(sp_nmA, "_", model, "_myRespPlot2D", sep = ""))[1:dim(get(paste(sp_nmA, "_", model, "_myRespPlot2D", sep = "")))[1],2,bioclim_cnt,])
      lines(range01(var), pred, useRaster=F, type="l", lwd=1,  ylim = ylim, xlim = c(0, 1), lty = xline ,col = line_color2, add = T)
    }
    
    a<-c()
    b<-c()
    for (i in 1:length(env_var_files)){
      if (i == 1){
        line_color2 <- "black"
        xline = 1
      }else{
        line_color2 <- i + ceiling(1200/i)
        xline <- i-1
      }
      a[i]<-c(line_color2)
      b[i]<-c(xline)
    }
    
    legend("top", legend = predictors2, col = a, lty = b, xjust = 0.5, y.intersp = 1.6, bty='n', ncol= 3, cex = 0.7)#horiz = T, title = "LEGEND",
  }
  # identifying those items in the vector that corrrespond with the sp name.  This allows the next step (ident. of actual sp names)
  k<-spp_nm0==sp_nmA
  b<-spnames[k]
  mtext(substitute(paste(italic(b)," Response Plots", sep=""), list(b=spnames[k])), outer = T, side = 3, cex = 0.7)
  mtext("Response", outer = T, line = 0.5, side = 2, cex = 0.7)
  mtext("Standardized (0-1) Range of\nEnvironmental Covariates", line = 2, outer = T, side = 1, cex = 0.7)
  dev.off()
  #   try(dev.off(), silent=T)
  #   try(dev.off(), silent=T)
  #   sp_nmA=spp_nm0[1]
  cat('/n', sp_nmA, "finnished model response plots")
  cat('/n', sp_nmA, "reading in CritHab Map")
  Crit_Hab = "D://GIS_Data/Adam_Stuff/Invasives/WGS_Critical_hab/draftcrithab_wgs.ASC"
  if (exists('CritHabRas2')==F){
    CritHabAsc<-read.asciigrid(Crit_Hab, proj4string = CRS('+proj=longlat +datum=WGS84 +no_defs +ellps=WGS84 +towgs84=0,0,0'))
    CritHabRas<-raster(CritHabAsc)
    CritHabRas2<-resample(CritHabRas, get(paste(tnames[1],"_", sp_nmA, sep="")), "bilinear")
    rcl <- c(0, NA)
    rcl <- matrix(rcl, ncol=2, byrow=TRUE)
    CritHabRas2=reclassify(CritHabRas2, rcl)
    names(CritHabRas2)<-c("CritHab")
  }
  
  # making a "blank" KML file... essentially one that will be overwritten
  #   data(R_pal)
  # identifying those items in the vector that corrrespond with the sp name.  This allows the next step (ident. of actual sp names)
  #   k<-spp_nm0==sp_nmA
  #   b<-spnames[k]
  
  Pre_data = paste(local_config_dir, "Species_p_csv/", sep ="")
  mySpeciesOcc<-read.csv(paste(Pre_data, sp_nmA, '_presence_allIslands_forRF.csv', sep=""), header=T)
  
  # Select only coordinates and rasters extractions (columns 2-12)
  mySpeciesOcc <- mySpeciesOcc[, 2:3]
  ###  Transformed the projection using PBSmapping, oddly this packaged has an error where it divides the X, Y data by a thoughse before 
  ### Exporting and calculating the output, dividing each argument by 1000 seems to work, but this is somewhat iffy) 
  attr(mySpeciesOcc, "projection") <- c("UTM") 
  attr(mySpeciesOcc, "zone")<-4
  mySpeciesOcc$X <-  mySpeciesOcc$X/1000
  mySpeciesOcc$Y <-  mySpeciesOcc$Y/1000
  mySpeciesOcc <- convUL(mySpeciesOcc)
  
  col3<-colorRampPalette(c("white", "salmon", "red", "red4"))
  col4<-colorRampPalette(c("yellow", "orange", "red"))
  col5 <- colorRampPalette(c("darkgreen","white", "white", "red", "darkred"))
  ourcolors<-col4(200)
  
  #   stf1<-subset(Threshold_scale, tnames[1])
  ### defining the input for the description files to be read in as text 
  sp_row<- which(sp_metadata[,"Species"]==spnames[isp])
  cName<- sp_metadata[sp_row,"Common_Name"]
  Family<- sp_metadata[sp_row,"Family"]
  Est<- sp_metadata[sp_row,"Established"]
  ColAmt<-sp_metadata[sp_row,"Collection_num"]
  RA<-sp_metadata[sp_row,"RA"]
  RAnm<-sp_metadata[sp_row,"RA_Score"]
  BackPts<-sp_metadata[sp_row,"BackPts"]
  SpNmSmall<-sp_metadata[sp_row,"Sp_short"]
  
  description1<-paste('<p>Here we define a species distribution ensemble model (SDM EM) for <em>', spnames[isp], '</em> 
                      (commonly called ', cName, ')(family: ', Family, '), a habitat modifying highly invasive organism established in 
                      Hawaii ~', Est, '.  As estimated by Dahler et al. [46], this species is ', RA, ' and has a risk assessment score of ', RAnm, '.  
                      Three presence only machine learning species distribution modelling (SDM) methodologies (Random Forest, Genaral Boosting 
                      Model, and Maxent) were selected to assess model congruence, and attempt to improve model accuracy using an Ensemble Modeling 
                      (EM) approach. A total of ', ColAmt, ' collection localities were used to define the distribution of <em>', SpNmSmall, '</em>.  
                      As recommended by Phillips et al. [68] we selected pseudo-absences that would help remove the spatially auto-correlated 
                      collection bias by using the collection localities from similarly collected plants.  A total of ', BackPts, ' points were used 
                      as pseudo-absences when defining the SDM EM for <em>', SpNmSmall, '</em>. Model outputs were combined using a weighted 
                      means (wM) approach.  A wM weights models according to the evaluation metric (here TSS, and ROC/AUC); the higher the metric 
                      the greater the weight given to the model.  The SDM EM defined here was developed from a set of 7 environmental covariates; 
                      5 climatic (bioclimatic variables 1, 2, 4, 12,and 15) and two topographic (TRASP and TRI).  The equivalent future (2100) 
                      bioclimatic variables are used to poject the future distribution of <em>', SpNmSmall, '</em>.</p>
                      <p><u><b>Bioclimatic Variables used as Covariates</p></u></b>
                      <p><b>BIO1</b> = Annual Mean Temperature</p>
                      <p><b>BIO2</b> = Mean Diurnal Range (Mean of monthly (max temp - min temp))</p>
                      <p><b>BIO12</b> = Annual Precipitation</p>
                      <p><b>BIO15</b> = Precipitation Seasonality (Coefficient of Variation)</p>
                      <p><b>TRASP</b> = Topographic  Radiation Index</p>
                      <p><b>TRI</b> = Topographic Rouphness Index</p>
                      <p align=center <img  src="', spnames[isp], '.jpg" height="375" width="375" border = "5"/></p>
                      <p align=center><b><em>',  spnames[isp], '</em></b></p>'
                      , sep = '')
  
  
  description2<-paste("<p><em>", spnames[isp], "</em>'s SDM EM projected onto the baseline/contemporary 
                      climate scenario and topographic variables.</p>", paste ="")
  
  description3<-paste("<p><em>", spnames[isp], "</em>'s SDM EM projected onto the future (2100) climate scenario and topographic variables.</p>", paste ="")
  
  description4<-paste("<p>Critical Habitat for Hawaii's Threatend and Endangered (T&E) species from [28-45]. Overlayed with <em>", spnames[isp], "</em> to assess overlap.</p>", sep = "")
  
  description5<-paste("<p><em>", spnames[isp], "</em>'s baseline/contemporary committee average model (caM) is both a predictive 
                      distribution model and a measure of uncertainty.  It uses the thresholded binary prediction across all models to predict presence (1) or absence (0).  
                      Locations with numbers between 0 and 1 show a ratio of uncertainty in defining the EM presence/absence of that location in the caM.</p>", sep="")
  
  description6<-paste("<p><em>", spnames[isp], "</em>'s  future (2100) committee average model (caM) 
                      is both a predictive distribution model and a measure of uncertainty.  It uses the 
                      thresholded binary prediction across all models to predict presence (1) or absence (0).  
                      Locations with numbers between 0 and 1 show a ratio of uncertainty in defining the EM 
                      presence/absence of that location in the caM.</p>", sep="")
  
  description7<-paste("<p>Boxplots representing the variability in covariate importance per modelling approach 
                      (RF, GBM, Maxent) for <em>", spnames[isp], "</em>.</p>
                      
                      <p><u><b>Bioclimatic Variables used as Covariates</p></u></b>
                      <p><b>BIO1</b> = Annual Mean Temperature</p>
                      <p><b>BIO2</b> = Mean Diurnal Range (Mean of monthly (max temp - min temp))</p>
                      <p><b>BIO4</b> = Temperature Seasonality (standard deviation *100)</p>
                      <p><b>BIO12</b> = Annual Precipitation</p>
                      <p><b>BIO15</b> = Precipitation Seasonality (Coefficient of Variation)</p>
                      <p><b>TRASP</b> = Topographic  Radiation Index</p>
                      <p><b>TRI</b> = Topographic Rouphness Index</p>", sep="")
  
  description8<-paste("<p>Response plots defining the response of each SDM to each environmental covariate 
                      for each modeling approach (RF, GBM, Maxent) for <em>", spnames[isp], "</em>.
                      The x-axis defines each covariates environmental range, whereas the y-axis 
                      delineates the response of the model to that covariate on a 0-1 scale.</p>
                      
                      <p><u><b>Bioclimatic Variables used as Covariates</p></u></b>
                      <p><b>BIO1</b> = Annual Mean Temperature</p>
                      <p><b>BIO2</b> = Mean Diurnal Range (Mean of monthly (max temp - min temp))</p>
                      <p><b>BIO4</b> = Temperature Seasonality (standard deviation *100)</p>
                      <p><b>BIO12</b> = Annual Precipitation</p>
                      <p><b>BIO15</b> = Precipitation Seasonality (Coefficient of Variation)</p>
                      <p><b>TRASP</b> = Topographic  Radiation Index</p>
                      <p><b>TRI</b> = Topographic Rouphness Index</p>", sep="")
  
  description9<-paste('<p>Collections of <em>', spnames[isp], '</em> used to evaluate and develop the species 
distribution ensemble models depicted here.  A total of ', ColAmt, ' presence points were collected. </p>', sep="")
  
  
  cat('/n', sp_nmA, "making KMLfiles")
  
  #   kml_layer.Raster2(stf1,folder.name=paste("All_scaled_", b, sep=""), file.name=paste("All_scaled_", b, '.kml', sep=""), z.lim = c(0, 1000000), 
  #           metadata=description, colour=tnames[1], colour_scale = ourcolors, overwrite=T, kmz=F)
  #   
  #   
  # making the appropriate legend that can be placed in another location using the kml_screen approach
  
  a=cellStats(Threshold_scale, stat = 'min', na.rm=T)
  b=cellStats(Threshold_scale, stat = 'max', na.rm=T)
  c=a[2]:b[2]
  kml_legend.bar(as.numeric(c), pointsize = 14, legend.file= "legend.png", legend.pal=ourcolors, 
                 z.lim = range(c, na.rm=TRUE, finite=F))
  
  ################### Adding Icon
  #   graphics.off() # don't use graphics.off() it does some weird stuff to the kml file and sp_nmA
  icon=read.jpeg("D:/GIS_Data/Adam_Stuff/FWS_USGS logo/FWS_USGS_logo.jpg")
  plot(icon, maxpixels=100000, cex=0.2, useRaster=F)
  pname<-"USFWS_USGS_Logo.png"
  par(bg="transparent", col= "lightgrey", col.axis="lightgrey", col.lab="lightgrey", col.main="lightgrey")
  png(pname, width = 1, height =2 , units = "in", pointsize = 8,  bg = "transparent", res = 100)# 
  plot(icon, maxpixels=100000, cex=0.2, useRaster=F)
  dev.off()
  graphics.off()
  # Plotting these into the KML file
  # identifying those items in the vector that corrrespond with the sp name.  This allows the next step (ident. of actual sp names)
  b<-spnames[k]
  #   data(R_pal)
  kml_open2(paste("All_scaled_", b, '.kml', sep=""), metadata = description1)
  par(oma=c(5,5,3,5), mar = c(5,5,1,5)) 
  kml_layer.Raster2(get(paste(tnames[1],"_", sp_nmA, sep="")), altitude = 0, GroundOverlay = T,
                    colour='Current Average, thresholded EM scale', colour_scale = ourcolors, plot.legend=F, 
                    html.file=html_file, folder.name= paste(tnames[1],"_", code, sep=""), file.name= paste(tnames[1],"_", b, sep=""), 
                    metadata = description2, raster_name=paste(tnames[1],"_", code,".png",  sep=""), alpha=0.75, kmz=F, kml_visibility = TRUE)
  
  kml_layer.Raster2(get(paste(tnames[2],"_", sp_nmA, sep="")), altitude = 0, GroundOverlay = T,
                    colour='Future Average, thresholded EM scale', colour_scale = ourcolors, plot.legend=F, 
                    html.file=html_file, folder.name= paste(tnames[2],"_", code, sep=""), file.name= paste(tnames[1],"_", b, sep=""), 
                    metadata = description3, raster_name=paste(tnames[2],"_", code,".png", sep=""), alpha=0.75, kmz=F, kml_visibility = FALSE) 
  
  kml_layer.Raster2(CritHabRas2, altitude = 0, GroundOverlay = T,
                    colour='Hawaii Critical Habitat Map', colour_scale = 'seagreen2', plot.legend=F, 
                    folder.name= 'Hawaii Critical Habitat Map', file.name= 'Hawaii Critical Habitat Map', 
                    metadata = description4, raster_name="Hawaii_Critical_Habitat_Map.png", alpha=0.5, kmz=F, kml_visibility = F) 
  
  kml_layer.Raster2(Baseline_caM, altitude = 0, GroundOverlay = T,
                    colour='Current Average, Committee Average (caM)', colour_scale = ourcolors, plot.legend=F, 
                    html.file=html_file, folder.name= canames[1], file.name= canames[1], 
                    metadata = description5, raster_name=paste(canames[1],".png",  sep=""), alpha=0.4, kmz=F, kml_visibility = F)
  
  kml_layer.Raster2(Future_caM, altitude = 0, GroundOverlay = T,
                    colour='Future Average, Committee Average (caM)', colour_scale = ourcolors, plot.legend=F, 
                    html.file=html_file, folder.name= canames[2], file.name= canames[1], 
                    metadata = description6, raster_name=paste(canames[2],".png",  sep=""), alpha=0.4, kmz=F, kml_visibility = F)

  
  kml_layer.SpatialPoints2(SpatialPoints(mySpeciesOcc, proj4string = CRS('+proj=longlat +datum=WGS84 +no_defs +ellps=WGS84 +towgs84=0,0,0')), 
                           extrude = TRUE, z.scale = 10, colour='yellow', size = 0.25,
                           shape = 'http://maps.google.com/mapfiles/kml/pal2/icon18.png', 
                           colour_scale = ourcolors, plot.legend=F, 
                           folder.name= paste("Collections of ", code, " used to develop the Ensemble Models", sep=""), 
                           file.name= paste(code, " collections.png", sep=""), metadata=description9,
                           kml_visibility = F, balloon=F)
  
  kml_screen2(image.file = paste(sp_nmA, "_boxplots.png", sep=""), sname = paste(code, " Boxplots", sep=""), 
              position = c("ML"), metadata = description7,
              rotation = 0, size = c(0,0))
  
  ####### #####  if some other layers are added make sure to build new screen overlays for them
  
  kml_screen2(image.file = paste(sp_nmA, "_single_species_response_curves_allModels_all_vars.png", sep=""), sname = paste(code, " Response Plots", sep=""),
              position = c("MR"),  metadata = description8, rotation = 0, size = c(0,0))#,screenXY='x="100" y="44"', overlayXY = 'x="100" y="44"', xyunits = 'insetPixels'position = c("MR"), substitute(paste("Response Plots for ",italic(b),  sep=""), list(b=spnames[a]))
  ####### #####  Adding the USGS FWS logos
  
  kml_screen(image.file = "legend.png", sname = "Legend", 
             position = c("BC"),
             rotation = 270, size = c(0,0))
  
  kml_screen(image.file = pname, sname = "USGS_USFWS_PICCC_logos",position = c("TC"),rotation = 0, size = c(0.2,0.125), xyunits="fraction")
  
  kml_close(paste('All_scaled_', b, '.kml', sep=""))
  
  file.copy(paste(working_dir, "legend.png", sep =""), wd, overwrite=T)
  file.copy(paste(working_dir, 'USFWS_USGS_logo.png', sep = ''), wd, overwrite=T)
  file.copy(paste(working_dir, 'Pics/', spnames[isp],'.jpg', sep = ''), wd, overwrite=T)

  rm(list = ls(pattern = paste(sp_nmA,"_", sep=""))) #remove all sp_nmA files that match this pattern to clear up Ram
}
graphics.off()


#### Prior to compression make sure corrected/modified legends and logos are copied into the file
#### This @#$! doesn't work!!!!
#### need to download a zip utility, the one in the system (i.e. default) doesn't work... or all you have to do is highlight all of the related files
#### right click and zip them together, then change the file extension to .kmz.. works great
# for (sp_nmA in spp_nm){  
#  kml_compress(paste('All_scaled_', sp_nmA, '.kml', sep=""), files = c(paste(tnames[1], "_", sp_nmA, ".png", sep=""),
#                                                                      paste(tnames[2], "_", sp_nmA, ".png", sep=""),
#                                                                      paste(tnames[3], "_", sp_nmA, ".png", sep=""),
#                                                                      paste(tnames[4], "_", sp_nmA, ".png", sep=""),
#                                                                      paste(tnames[5], "_", sp_nmA, ".png", sep=""),
#                                                                      paste(tnames[6], "_", sp_nmA, ".png", sep=""),
#                                                                      paste(sp_nmA,"_", "Elevation_hist.png", sep=""),
#                                                                      paste(sp_nmA, "_boxplots.png", sep=""),
#                                                                      "USGS_USFWS_logos.png",
#                                                                      "legend.png"), rm=T)
# }
