# Supplementary material for: Modeling Hawaiian Ecosystem Degradation due to Invasive Plants under Current and Future Climates
Source: PLoS One. 2014 May 7;9(5):e95427. doi: 10.1371/journal.pone.0095427 (PMC4013088; doi:10.1371/journal.pone.0095427)
Supplement: Code S1 — R code used for the analyses presented in this manuscript. (ZIP) [file pone.0095427.s001.zip › Model Code/Step1_Extracting Moisture Index for equilibrium assumption.R]

############################################################################
########### WHEN USING ALL OR PART OF THIS CODE PLEASE CITE AS:#############
##### Vorsino AE, Amidon FA, Fortini LB, Miller SE, Jacobi JD (in review)### 
##### Modeling Hawaiian Ecosystem Degradation due to Invasive Plants #######
##### Under Current and Future Climates. ###################################
############################################################################


rm(list = ls()) #remove all past worksheet variables
library(raster)
library(rgdal)
library(stringr)
library(plotKML)
library(RSAGA)
library(animation)
library(biomod2)
library(sp)
library(ReadImages)
library(XML)
library(colorRamps)
library(PBSmapping)
library(gdata)

# USER CONFIGURATION ------------------------------------------------------

##############AFTER this is done for all species don't forget to change the legend and logo files
iteration = # the folder in the local config directory the analysis is in
local_config_dir= #Where the analysis should go
working_dir=paste(local_config_dir, iteration, sep ="")
spp_nm=c("Mico", "Clid", "Psid", "Falc", 
         "Hedy", "Lant", "Leuc", "Meli", 
         "Ulex", "Spha","Pass", "Schi", 
         "More", "Seta", "Pani", "Pens", 
         "Penc")
codes=c("MicCal", "CliHir", "PsiCat", "FalMol", 
        "HedGar", "LanCam", "LeuLeu", "MelMin", 
        "UleEur", "SphCoo","PasTar","SchTer",
        "MorFay", "SetPal", "PanMax","PenSet",
        "PenCla")
data(R_pal)
spp_nm0=spp_nm
Crit_Hab = #location of the Critical habitat ascii
Pre_data = paste(local_config_dir, "Species_p_csv/", sep ="")
moisture<-#location of the moisture index .tif
BaseOver1<-matrix(nrow=length(spp_nm), ncol = 3) 
BaseOver2<-matrix(nrow=length(spp_nm), ncol = 7)
BaseOver3<-matrix(nrow=length(spp_nm), ncol = 2)
moist_r<-raster(moisture)

Mnames<-c('Arid', 'Very Dry', 'Moderatly Dry', 'Seasonaly Mesic', 'Moist Mesic', 'Moderatly Wet', 'Very Wet')
concat_Mnames<-c('Dry', 'Mesic', 'Wet')
small_con_Mnames<-c('DryMesic','MesicWet')

for (isp in 1:length(spp_nm)){
  sp_nm=as.character(spp_nm[isp])
  sp_nmA=sp_nm
  code=codes[isp]
  cat("\n", sp_nm, 'extracting...')
  # Start the clock!
  ptm0 <- proc.time()

  mySpeciesOcc<-read.csv(paste(Pre_data, sp_nm, '_presence_allIslands_forRF.csv', sep=""), header=T)
  
  # Select only coordinates and rasters extractions (columns 2-12)
  mySpeciesOcc <- mySpeciesOcc[, 2:3]
  ###  Transformed the projection using PBSmapping, oddly this packaged has an error where it divides the X, Y data by a thoughse before 
  ### Exporting and calculating the output, dividing each argument by 1000 seems to work, but this is somewhat iffy) 
  attr(mySpeciesOcc, "projection") <- c("UTM") 
  attr(mySpeciesOcc, "zone")<-4
  mySpeciesOcc$X <-  mySpeciesOcc$X/1000
  mySpeciesOcc$Y <-  mySpeciesOcc$Y/1000
  mySpeciesOcc <- convUL(mySpeciesOcc)
  #Extracting values to points
  values<-extract(moist_r, mySpeciesOcc, na.rm=T)
  # Changing those values to match moisture index names
  dvalues<-values
  DryValues<-which(dvalues<4)
  MesicValues<-c(which(dvalues==4),which(dvalues==5))
  WetValues<-which(dvalues>5)
  for (cMn in 1:length(concat_Mnames)){
#     dvalues[paste(concat_Mnames[cMn], 'Values', sep = '')]<-concat_Mnames[cMn]
    BaseOver1[isp, cMn]<-try((length(get(paste(concat_Mnames[cMn], 'Values', sep = '')))/length(dvalues))*100)
  }
  
  cvalues<-values
  for (Mn in 1:length(Mnames)){
    Mvalues<-which(cvalues==Mn)
#     cvalues[Mvalues]<-Mnames[Mn]  
    BaseOver2[isp, Mn]<-try((length(Mvalues)/length(cvalues))*100)
  }
  
  bvalues<-values
  DryMesicValues<-which(bvalues<6)
  MesicWetValues<-which(bvalues>3)
  for (scMn in 1:length(small_con_Mnames)){
#     bvalues[paste(small_con_Mnames[scMn], 'Values', sep = '')]<-small_con_Mnames[scMn]
    BaseOver3[isp, scMn]<-try((length(get(paste(small_con_Mnames[scMn], 'Values', sep = '')))/length(bvalues))*100)
  }

}
rownames(BaseOver1)<-codes
rownames(BaseOver2)<-codes
rownames(BaseOver3)<-codes
colnames(BaseOver1)<-concat_Mnames
colnames(BaseOver2)<-Mnames
colnames(BaseOver3)<-small_con_Mnames
write.csv(BaseOver1, file=paste(working_dir, 'DryMesicWet_Zone_per_Species', sep = ''))
write.csv(BaseOver2, file=paste(working_dir, 'All_Moisture_Zone_per_Species', sep = ''))
write.csv(BaseOver3, file=paste(working_dir, 'DryWet_Zone_per_Species', sep = ''))
  
  
