# Supplementary material for: Modeling Hawaiian Ecosystem Degradation due to Invasive Plants under Current and Future Climates
Source: PLoS One. 2014 May 7;9(5):e95427. doi: 10.1371/journal.pone.0095427 (PMC4013088; doi:10.1371/journal.pone.0095427)
Supplement: Code S1 — R code used for the analyses presented in this manuscript. (ZIP) [file pone.0095427.s001.zip › Model Code/Step2_Point Selection and Model Building.R]

############################################################################
########### WHEN USING ALL OR PART OF THIS CODE PLEASE CITE AS:#############
##### Vorsino AE, Amidon FA, Fortini LB, Miller SE, Jacobi JD (in review)### 
##### Modeling Hawaiian Ecosystem Degradation due to Invasive Plants #######
##### Under Current and Future Climates. ###################################
############################################################################


#  These commands are used for the analysis of the invasive weed sp_nm sp. in the Random Forest package as implimented in Dismo from R
#  Here similarly collected species were used to define the background (rather than a random background)
#  Most of the anlyses conducted here were pulled out of the Dismo and biomod2 vignett, and defined accordingly.
#  All background raster files were saved in the 'dismo' library in the "\Ascii_gd\Raster_gd" directory.  Present and background localities were also saved in the 'Dismo' library
#  under a folder named after the Genus being analyzed

iteration = # the folder in the local config directory the analysis is in
local_config_dir= #Where the analysis should go
models_to_run<-c("RF","MAXENT","GBM") #
eval_stats<-c("ROC", "TSS", "KAPPA")
Pre_data = paste(local_config_dir, "Species_p_csv/", sep ="")
Abs_data = paste(local_config_dir, "Species_a_csv/", sep ="")
env_var_files<-c("bio1", "bio2", "bio4", "bio12", "bio15", "tri", "trasp")
spp_nm=c("Mico", "Clid", "Psid", "Falc", 
         "Hedy", "Lant", "Leuc", "Meli", 
         "Ulex", "Spha","Pass", "Schi", 
         "More", "Seta", "Pani", "Pens", 
         "Penc")
setwd(paste(local_config_dir, iteration, sep =""))  ### ADJUST TO PERSONAL DIRECTORY ####
Curclim_data= paste(local_config_dir, "All_IslandVariables/Lucas_2000_250m_grd/", sep= "")
Futclim_data= paste(local_config_dir, "All_IslandVariables/Lucas_2100_250m_grd/", sep= "")
overwrite=T
# We'll see how well this works
memory.limit(size=24000000)

# library(PresenceAbsence)

library(rJava)
# library(randomForest)
#library(SDMTools)
library(dismo)
# library(rgdal)
# library(stringr)
# library(gbm)
# library(mda)
library(PBSmapping)
library(biomod2)

# Using the loop to read in the plant names from a .csv file and setting the working director for each file#
for (sp_nm in spp_nm){
  sp_nm=as.character(sp_nm)
  cat("\n", sp_nm, 'modeling...')
  # Start the clock!
  ptm0 <- proc.time()
  
  setwd(paste(local_config_dir, iteration, sp_nm, sep =""))  ### Adjusted to individual species directory in order to run iterations of Maxent####
  workspace_name=paste(sp_nm,"_Invasives_run.RData", sep = "") #set name of file to save all workspace data after model run
  
  # read presence .csv file#
  # sp_pres<-paste(Pre_data,sp_nm,"_presence_allIslands_forRF.csv",sep="")
  #sp_pres
  mySpeciesOcc<-read.csv(paste(Pre_data, sp_nm, '_presence_allIslands_forRF.csv', sep=""), header=T)
  
  # Select only coordinates and rasters extractions (columns 2-12)
  mySpeciesOcc <- mySpeciesOcc[, 2:3]
  ###  Transformed the projection using PBSmapping, oddly this packaged has an error where it divides the X, Y data by a thoughse before 
  ### Exporting and calculating the output, dividing each argument by 1000 seems to work, but this is somewhat iffy) 
  attr(mySpeciesOcc, "projection") <- c("UTM") 
  attr(mySpeciesOcc, "zone")<-4
  mySpeciesOcc$X <-  mySpeciesOcc$X/1000
  mySpeciesOcc$Y <-  mySpeciesOcc$Y/1000
  mySpeciesOcc <- convUL(mySpeciesOcc)
  # Used rgdal package to transfrom from UTM to WGS84
  #   names(mySpeciesOcc) <- c("X","Y") 
  #   mySpeciesOcc <- SpatialPoints(cbind(mySpeciesOcc$X, mySpeciesOcc$Y),
  #                                 proj4string=CRS("+proj=utm +zone=4"))
  #   spTransform(mySpeciesOcc, CRS("+proj=longlat"))
  #   mySpeciesOcc<-spTransform(mySpeciesOcc, CRS("+proj=longlat"))
  #   #jpeg_name=paste(sp_nm,"_converted_coor2.jpg", sep = "")
  #jpeg(jpeg_name, width = 10, height = 10, units = "in",pointsize = 12, quality = 90, bg = "white", res = 300)
  #plot(mySpeciesOcc)
  #dev.off()
  
  # Select, Count and Remove Duplicates associated with the presence file
  jnk=dim(mySpeciesOcc)[1]
  dups2<- duplicated(mySpeciesOcc[, c('X','Y')])
  sum(dups2)
  mySpeciesOcc<-mySpeciesOcc[!dups2, ]
  myRespName<-sp_nm
  XYPre<-mySpeciesOcc[,1:2]
  
  # read absence .csv file#
  mySpeciesAbs=read.csv(paste(Abs_data,sp_nm,'_absence_allIslands_forRF.csv', sep = ""))
  
  # Select only coordinates (columns 2-12)
  mySpeciesAbs <- mySpeciesAbs[, 2:3]
  #head(mySpeciesAbs)
  ###  Transformed the projection using PBSmapping, oddly this packaged has an error where it divides the X, Y data by a thoughse before 
  ### Exporting and calculating the output, dividing each argument by 1000 seems to work, but this is somewhat iffy)
  attr(mySpeciesAbs, "projection") <- c("UTM") 
  attr(mySpeciesAbs, "zone")<-4
  mySpeciesAbs$X <-  mySpeciesAbs$X/1000
  mySpeciesAbs$Y <-  mySpeciesAbs$Y/1000
  mySpeciesAbs <- convUL(mySpeciesAbs)
  #   # Used rgdal package to transfrom from UTM to WGS84
  #   names(mySpeciesAbs) <- c("X","Y") 
  #   mySpeciesAbs <- SpatialPoints(cbind(mySpeciesabs$X, mySpeciesAbs$Y),
  #                                 proj4string=CRS("+proj=utm +zone=4"))
  #   spTransform(mySpeciesAbs, CRS("+proj=longlat"))
  #   mySpeciesAbs<-spTransform(mySpeciesAbs, CRS("+proj=longlat"))
  #jpeg_name=paste(sp_nm,"_converted_coor2.jpg", sep = "")
  #jpeg(jpeg_name, width = 10, height = 10, units = "in",pointsize = 12, quality = 90, bg = "white", res = 300)
  #plot(mySpeciesOcc)
  #dev.off()
  
  # Select, Count and Remove Duplicates associated with the absence file
  
  dups2<- duplicated(mySpeciesAbs[, c('X','Y')])
  sum(dups2)
  mySpeciesAbs<-mySpeciesAbs[!dups2, ]
  myRespNameAbs<-sp_nm
  XYAbs<-mySpeciesAbs[,1:2]
  
  #  This set of commands puts the XY presence/absence data file in the correct format to be read by Biomod as a csv
  
  Pres <- c(rep(1,nrow(XYPre)))
  Pres1 <- data.frame(cbind(sp_nm=Pres, XYPre))
  head(Pres1)
  XYPre <- cbind(XYPre, Pres1)
  mySpeciesOcc<-XYPre[,1:3]
  head(mySpeciesOcc)
  
  Abs <- c(rep(0, nrow(XYAbs)))
  Abs1 <- data.frame(cbind(sp_nm=Abs, XYAbs))
  head(Abs1)
  XYAbs <- cbind(XYAbs, Abs1)
  mySpeciesAbs<-XYAbs[,1:3]
  head(mySpeciesAbs)
  
  # importing current predictor variables
  
  predictors<-stack(paste(Curclim_data, env_var_files[1], sep=""))
  for(i in 2:length(env_var_files)){
    jnk<- paste(Curclim_data, env_var_files[i], sep="")
    predictors<-stack(predictors, jnk)
  }

  predictors
  names(predictors)<- env_var_files
  
  ##### PRESENCE DATA removing overlaping variables (i.e. variables that overlap within the pixel)
  
  #### EXTRACTION OF ENV DATA FOR PRESENCE DATA
  XY_pres_extr<-extract(predictors, mySpeciesOcc[,1:2], cellnumbers=T) ###NEW:This creates a new column call "cell" with the cell numbers from the rasterstack ) 
  XY_pres_extr=data.frame(cbind(mySpeciesOcc[,1:2], pa= c(rep(1, nrow(mySpeciesOcc))),XY_pres_extr)) ###NEW CHANGE
  #XY_pres_extr<-cbind(mySpeciesOcc, XY_pres_extr)
  head(XY_pres_extr)
  XY_pres_extrnoNA=XY_pres_extr[complete.cases(XY_pres_extr),] #removes rows with NAs
  head(XY_pres_extrnoNA) 
  tail(XY_pres_extrnoNA)
  
  ### NEW: Select, Count and Remove presence duplicate points in cells 
  dups3pres<- duplicated(XY_pres_extrnoNA[, 'cells']) # Identifies duplicates in cell column 
  #sum(dups3) 
  XY_pres_extrnoNA<-XY_pres_extrnoNA[!dups3pres, ] 
  XY_pres_extrnoNA<-XY_pres_extrnoNA[,-4] # This drops the cell column from the data frame
  
  #####  ABSENCE DATA removing overlaping variables (i.e. variables that overlap within the pixel)
  
  #### EXTRACTION OF ENV DATA FOR ABSENCE DATA
  XY_abs_extr<-extract(predictors, mySpeciesAbs[,1:2], cellnumbers=T) ###NEW:This creates a new column call "cell" with the cell numbers from the rasterstack ) 
  XY_abs_extr=data.frame(cbind(mySpeciesAbs[,1:2], pa= c(rep(0, nrow(mySpeciesAbs))),XY_abs_extr)) ###NEW CHANGE
  #XY_abs_extr<-cbind(mySpeciesAbs, XY_abs_extr)
  head(XY_abs_extr)
  XY_abs_extrnoNA=XY_abs_extr[complete.cases(XY_abs_extr),] #removes rows with NAs
  head(XY_abs_extrnoNA) 
  tail(XY_abs_extrnoNA)
  
  ### NEW: Select, Count and Remove absence duplicate points in cells 
  dups3abs<- duplicated(XY_abs_extrnoNA[, 'cells']) # Identifies duplicates in cell column 
  #sum(dups3) 
  XY_abs_extrnoNA<-XY_abs_extrnoNA[!dups3abs, ] 
  XY_abs_extrnoNA<-XY_abs_extrnoNA[,-4] # This drops the cell column from the data frame
  
  ####COMBININGthe presence and pseudoabsence background points
  mySpeciesOcc<-data.frame(rbind(XY_pres_extrnoNA, XY_abs_extrnoNA))
  #XYpaSpp<-data.frame(XYpaSpp)
  head(mySpeciesOcc)
  tail(mySpeciesOcc)
  # Ploting predictors may take a substantial amount of time, depending on the file type (i.e. ascii or grd) and resolution)
  # Irritatingly, if the resolution is too high they may not plot...  this also may be a function of the plotting package used
  # i.e. whether 'useRaster' is true or false.  On windows 2008 it doesn't work under 'TRUE'.
  
  # plot(predictors, col=rev(terrain.colors(255)), maxpixels=100000, useRaster=FALSE, axes = TRUE, addfun#=NULL, interpolate = TRUE)
  
  # Input background points (non-random point backgrounds defined for sp_nm here) and select only #coordinates and raster extraction
  # and putting them in the correct format for biomod2
  
  # defineing the variables used by biomod2
  jnk0=length(env_var_files)
  jnk=4+jnk0-1
  myRespName = sp_nm # Insert Species Name Here
  myRespXY = data.frame(mySpeciesOcc[,1:2])
  colnames(myRespXY) <- c('x','y')
  myResp<-as.numeric(as.matrix(mySpeciesOcc[,3]))
  ExplVari<-mySpeciesOcc[,4:jnk]
  head(myResp)
  
  
  myBiomodData <- BIOMOD_FormatingData(
    resp.var = myResp,
    expl.var = ExplVari, # Modify based on number of variables 
    resp.xy = myRespXY,
    resp.name = myRespName)

  jpeg_name=paste(sp_nm,"_loc_data_used.jpg", sep = "")
  jpeg(jpeg_name,
       width = 10, height = 10, units = "in",pointsize = 12, quality = 90, bg = "white", res = 300)
  plot(myBiomodData)
  dev.off()
  
  memory.limit(size=96000)
  myBiomodOption <- BIOMOD_ModelingOptions(
    GBM = list( distribution = 'bernoulli', interaction.depth = 7,  shrinkage = 0.001, bag.fraction = 0.5, train.fraction = 1, n.trees = 100,
                cv.folds = 10),
    RF = list(do.classif = T, ntree = 100, mtry = 'default', max.nodes=10, corr.bias = T), 
    MAXENT = list(maximumiterations = 100, visible = F, linear = TRUE, quadratic = TRUE,
                  product = TRUE, threshold = TRUE, hinge = TRUE, lq2lqptthreshold = 80, l2lqthreshold = 10,
                  hingethreshold = 15, beta_threshold = -1, beta_categorical = -1, beta_lqp = -1, 
                  beta_hinge = -1,defaultprevalence = 0.5)
  )
  
  rm("predictors","xybackg", "XYabackg_extr", "dups2", "jnk", "jnk1", "jnk2") 
  
#   attempting to change the java and R default parameters to 12 gb of ram and to
#   omit rows with NA
  options(java.parameters = "-Xmx12g" )  # Modify this based on ram available
  options(na.action=na.omit)  ## Is this redundant. I thought NAs were removed.
  
  ## Modelling ##
  myBiomodModelOut <- BIOMOD_Modeling(myBiomodData, 
                                      models = models_to_run, 
                                      models.options = myBiomodOption,
                                      NbRunEval=500,
                                      DataSplit=80,
                                      Yweights=NULL, 
                                      VarImport=10,
                                      models.eval.meth =eval_stats,
                                      SaveObj = TRUE,
                                      rescal.all.models = TRUE,
                                      modeling.id = 'invasibility')
  
  #output the biomod models  
  myBiomodModelOut
  
  # output model evaluation metrics
  myBiomodModelEval <- getModelsEvaluations(myBiomodModelOut)
  
  # I don't know what this means but apparently it outputs the dimension names of the evalutions  
  dimnames(myBiomodModelEval)
  
  # Outputting the validation metrics for all tests
  ## Output the biomod models
  myBiomodModelOut
  
  # output model evaluation metrics
  myBiomodModelEval <- getModelsEvaluations(myBiomodModelOut)    
  dimnames(myBiomodModelEval)
  
  # Outputting the validation metrics for all tests
  myBiomodModelEval["TSS","Testing.data",,,]
  Spp_TSS<- data.frame(myBiomodModelEval["TSS","Testing.data",,,])
  FileName<-paste(sp_nm, "_TSS.csv")
  write.table(Spp_TSS, file = FileName, sep=",", col.names=NA)
  
  myBiomodModelEval["ROC","Testing.data",,,]
  Spp_ROC<- data.frame(myBiomodModelEval["ROC","Testing.data",,,])
  FileName<-paste(sp_nm, "_ROC.csv")
  write.table(Spp_ROC, file = FileName, sep=",", col.names=NA)
  
  myBiomodModelEval["KAPPA","Testing.data",,,]
  Spp_KAP<- data.frame(myBiomodModelEval["KAPPA","Testing.data",,,])
  FileName<-paste(sp_nm, "_KAP.csv")
  write.table(Spp_KAP, file = FileName, sep=",", col.names=NA)
  
  ## getting the variable importance ##
  getModelsVarImport(myBiomodModelOut)
  Spp_VariImp<- data.frame(getModelsVarImport(myBiomodModelOut))
  FileName<-paste(sp_nm, "_VariImp.csv")
  write.table(Spp_VariImp, file = FileName, sep=",", col.names=NA)
  
  save.image("temp_workspace1.RData")   #to save workspace     
  save.image(workspace_name)   #save workspace
  load("temp_workspace1.RData")        
  
  ptm1=proc.time() - ptm0
  jnk=as.numeric(ptm1[3])
  jnk=jnk/3600
  cat('\n','It took ', jnk, "hours to model", sp_nm)
}
