# Supplementary material for: Modeling Hawaiian Ecosystem Degradation due to Invasive Plants under Current and Future Climates
Source: PLoS One. 2014 May 7;9(5):e95427. doi: 10.1371/journal.pone.0095427 (PMC4013088; doi:10.1371/journal.pone.0095427)
Supplement: Code S1 — R code used for the analyses presented in this manuscript. (ZIP) [file pone.0095427.s001.zip › Model Code/Step3_Ensemble Model and Model Eval.R]

############################################################################
########### WHEN USING ALL OR PART OF THIS CODE PLEASE CITE AS:#############
##### Vorsino AE, Amidon FA, Fortini LB, Miller SE, Jacobi JD (in review)### 
##### Modeling Hawaiian Ecosystem Degradation due to Invasive Plants #######
##### Under Current and Future Climates. ###################################
############################################################################

rm(list = ls()) #remove all past worksheet variables

#User Configuration#
iteration = # the folder in the local config directory the analysis is in
local_config_dir= #Where the analysis should go
spp_nm=c("Mico", "Clid", "Psid", "Falc", 
         "Hedy", "Lant", "Leuc", "Meli", 
         "Ulex", "Spha","Pass", "Schi", 
         "More", "Seta", "Pani", "Pens", 
         "Penc")
eval_stats<-c("ROC", "TSS", "KAPPA")
env_var_files<-c("bio1", "bio2", "bio4", "bio12", "bio15", "tri", "trasp")
Pre_data = paste(local_config_dir, "Species_p_csv/", sep ="")
Abs_data = paste(local_config_dir, "Species_a_csv/", sep ="")

setwd(paste(local_config_dir, iteration, sep =""))  ### ADJUST TO PERSONAL DIRECTORY ####
Curclim_data= paste(local_config_dir, "All_IslandVariables/Lucas_2000_250m_grd/", sep= "")
Futclim_data= paste(local_config_dir, "All_IslandVariables/Lucas_2100_250m_grd/", sep= "")
# We'll see how well this works
memory.limit(size=2400000)
overwrite=1
plot_graphs=1

####START UNDERHOOD

library(biomod2)
library(stringr)
#sp_nm="Akepa" #debug
var_name=c()
for (env_var_file  in env_var_files){
  a=strsplit(env_var_file,"\\.")
  var_name=c(var_name, a[[1]][1])
}
#memory.limit(size=4095)
#sp_nm=spp_nm[1]
for (sp_nm in spp_nm){
  sp_nm=as.character(sp_nm)  
  cat('\n',sp_nm,'modeling...')
  sp_nm0=sp_nm
  setwd(paste(local_config_dir, iteration, sp_nm, sep =""))
  workspace_name=paste(sp_nm,"_Invasives_run.RData", sep = "") #set name of file to load workspace data from model run
  workspace_name_out=paste(sp_nm,"_Invasives_EM_fit.RData", sep = "") #set name of file to load workspace data from model run
  if (file.exists(workspace_name_out)==F | overwrite==1){
    load(workspace_name)

    ###################################################
    ### code chunk number 8: modeling_summary
    ###################################################
    myBiomodModelOut
    
    ###################################################
    ### code chunk number 9: modeling_model_evaluation
    ###################################################
    # get all models evaluation
    myBiomodModelEval <- getModelsEvaluations(myBiomodModelOut)
    
    ###################################################
    ### code chunk number 10: modeling_variable_importance
    ###################################################
    # print variable importances
    getModelsVarImport(myBiomodModelOut)
    
    ###################################################
    ### code chunk number 11: ensemble_modeling
    ###################################################
    myBiomodEM <- BIOMOD_EnsembleModeling(
      modeling.output = myBiomodModelOut,
      chosen.models = 'all', #these are not model types (e.g., GBM), but model runs (e.g., PA1_RF)
      eval.metric = eval_stats,
      eval.metric.quality.threshold = c(0.5, 0.5, 0.5),
      prob.mean = T,
      prob.cv = T,
      prob.ci = T,
      prob.ci.alpha = 0.05,
      prob.median = T,
      committee.averaging = T,
      prob.mean.weight = T,
      prob.mean.weight.decay = 'proportional' )
    cat('\n',sp_nm,'ensemble done...')
    
    ###################################################
    ### code chunk number 12: ensemble_modeling_outputs
    ###################################################
    # print summary
    myBiomodEM
    # get evaluation scores
    getEMeval(myBiomodEM)
    
    #load(workspace_name_out)
    save.image("temp_workspace2.RData")   #to save workspace
    rm(list=c("spp_info","sp_nm","local_config_dir", "spp_nm", "models_to_run", "working_dir", 
              "clim_data_dir0", "env_var_files", "csv_dir", "spp_info", "var_name",
              "eval_stats0", "spp_nm0", "clim_surface_to_use", "proj_nm0", "overwrite", 
              "plot_graphs", "local_config_dir","spp_nm", "clim_data_2000", 
              "clim_data_2100", "working_dir", "env_var_files", "csv_dir", "eval_stats"))      
    save.image(workspace_name_out)   #to save workspace
    load("temp_workspace2.RData")
  }else{
    cat('\n',sp_nm,'ensemble previously done...')
  }
}
