# Supplementary material for: Modeling Hawaiian Ecosystem Degradation due to Invasive Plants under Current and Future Climates
Source: PLoS One. 2014 May 7;9(5):e95427. doi: 10.1371/journal.pone.0095427 (PMC4013088; doi:10.1371/journal.pone.0095427)
Supplement: Code S1 — R code used for the analyses presented in this manuscript. (ZIP) [file pone.0095427.s001.zip › Model Code/Step4_Model Projection.R]

############################################################################
########### WHEN USING ALL OR PART OF THIS CODE PLEASE CITE AS:#############
##### Vorsino AE, Amidon FA, Fortini LB, Miller SE, Jacobi JD (in review)### 
##### Modeling Hawaiian Ecosystem Degradation due to Invasive Plants #######
##### Under Current and Future Climates. ###################################
############################################################################


rm(list = ls()) #remove all past worksheet variables
#User Configuration#
iteration = # the folder in the local config directory the analysis is in
local_config_dir= #Where the analysis should go
spp_nm=c("Mico", "Clid", "Psid", "Falc", 
         "Hedy", "Lant", "Leuc", "Meli", 
         "Ulex", "Spha","Pass", "Schi", 
         "More", "Seta", "Pani", "Pens", 
         "Penc")
eval_stats<-c("ROC", "TSS", "KAPPA")
env_var_files<-c("bio1", "bio2", "bio4", "bio12", "bio15", "tri", "trasp")
Pre_data = paste(local_config_dir, "Species_p_csv/", sep ="")
Abs_data = paste(local_config_dir, "Species_a_csv/", sep ="")

setwd(paste(local_config_dir, iteration, sep =""))  ### ADJUST TO PERSONAL DIRECTORY ####
Curclim_data= paste(local_config_dir, "All_IslandVariables/Lucas_2000_250m_grd/", sep= "")
Futclim_data= paste(local_config_dir, "All_IslandVariables/Lucas_2100_250m_grd/", sep= "")
# We'll see how well this works
memory.limit(size=2400000)
overwrite=1
plot_graphs=1
proj_nm='baseline'
proj_nmf='future'
models_to_run=c('GBM','RF','MAXENT')
eval_stats=c("TSS", "ROC")


library(PresenceAbsence)
library(rJava)
library(biomod2)
library(dismo)
library(snowfall)
library(rgdal)
library(stringr)


for (sp_nm in spp_nm){
  sp_nm=as.character(sp_nm) #this starts the loop for the species name in the .csv file with just a different species name per row 
  cat('\n',sp_nm,'modeling...')
  working_dir=paste(local_config_dir, iteration, sp_nm, sep ="")
  setwd(working_dir)  
  #set working directory after specifying the sp_nm b/c in the previous analysis 
  #it was specified this way giving the ability to run multiple interations at once 
  #make sure the maxent.jar file is in each folder)  
  workspace_name=(paste(sp_nm,"_Invasives_EM_fit.RData", sep = ""))
  workspace_name_out=paste(sp_nm,"_Invasives_proj.RData", sep = "") #set name of file to save workspace data from model run
  if (file.exists(workspace_name_out)==F | overwrite==1){
    load(workspace_name)  
    
    #model run specific variables that must not be saved to workspace
    sp_nm0=sp_nm
    eval_stats0=eval_stats  
    #   clim_data_dir0=clim_surface_to_use
    #   proj_nm=proj_nm0 
    #   
    #   sp_nm=str_replace_all(sp_nm,"_", ".")  #  This was done to replace "_" with "." in the sp names of lucas's code...  Invasives don't have "_"
    
    
    predictors = stack(paste(Curclim_data, "bio1.grd", sep=""),
                       paste(Curclim_data, "bio2.grd", sep=""),
                       paste(Curclim_data, "bio4.grd", sep=""),
                       paste(Curclim_data, "bio12.grd", sep=""),
                       paste(Curclim_data, "bio15.grd", sep=""),
                       paste(Curclim_data, "tri.grd", sep=""),
                       paste(Curclim_data, "trasp.grd", sep=""))
    # paste(Curclim_data, "bio4.grd", sep=""),
    predictors
    names(predictors)<- c("bio1", "bio2","bio4", "bio12", "bio15", "tri", "trasp")
    
    cat('\n',sp_nm, proj_nm, 'projection raster stack created...')
    
    futpredictors = stack(paste(Futclim_data, "bio1.grd", sep=""),
                          paste(Futclim_data, "bio2.grd", sep=""),
                          paste(Futclim_data, "bio4.grd", sep=""),
                          paste(Futclim_data, "bio12.grd", sep=""),
                          paste(Futclim_data, "bio15.grd", sep=""),
                          paste(Futclim_data, "tri.grd", sep=""),
                          paste(Futclim_data, "trasp.grd", sep=""))
    # paste(Curclim_data, "bio4.grd", sep=""),
    futpredictors
    names(futpredictors)<- c("bio1", "bio2","bio4", "bio12", "bio15", "tri", "trasp")  
    
    cat('\n',sp_nm, proj_nmf, 'projection raster stack created...')  
    
    ###################################################
    ### code chunk number 17-b: baseline Projection
    ###################################################
    
    workspace_name_out0=paste(sp_nm,"_FB_Invas_proj_", proj_nm, ".RData", sep = "") #loading multiple workspaces to give ability to access specific parts of the code
    if (file.exists(workspace_name_out0)==F | overwrite==1){  
      myBiomomodProj_baseline <- BIOMOD_Projection(
        modeling.output = myBiomodModelOut,
        new.env = predictors, #error: additional stack fx
        proj.name = proj_nm,
        selected.models = 'all',
        binary.meth = 'ROC',
        compress = 'xz',
        clamping.mask = T)
      
      cat('\n',sp_nm,'projection complete...')
      save.image(workspace_name_out0)   #to save workspace
      ###################################################
      ### code chunk number 18: EnsembleForecasting_baseline
      ###################################################
      myBiomodEF <- BIOMOD_EnsembleForecasting(
        projection.output = myBiomomodProj_baseline,
        EM.output = myBiomodEM, binary.meth=eval_stats) ###DEBUG### , binary.meth=c('TSS', 'KAPPA', 'ROC')
      
      cat('\n',sp_nm, proj_nm,'ensemble projection done...') # The '\n specifies a single space between each input                                               prob.mean.weight.decay = 'proportional')
      save.image(workspace_name_out0)   #to save workspace
    }else{
      load(workspace_name_out0)
      cat('\n',sp_nm, proj_nm, 'projection of individual models loaded from past run...')
    }
    ###################################################
    ### code chunk number 17-b: future Projection
    ###################################################   
    
    workspace_name_out1=paste(sp_nm,"_FB_Invas_proj_", proj_nmf, ".RData", sep = "") #loading multiple workspaces to give ability to access specific parts of the code
    if (file.exists(workspace_name_out1)==F | overwrite==1){  
      myBiomomodProj_future <- BIOMOD_Projection(
        modeling.output = myBiomodModelOut,
        new.env = fut_predictors, #error: additional stack fx
        proj.name = proj_nmf,
        selected.models = 'all',
        binary.meth = 'ROC',
        compress = 'xz',
        clamping.mask = T)
      
      cat('\n',sp_nm,proj_nmf,'projection complete...')
      
      ###################################################
      ### code chunk number 18: EnsembleForecasting_future
      ###################################################
      myBiomodEF <- BIOMOD_EnsembleForecasting(
        projection.output = myBiomomodProj_future,
        EM.output = myBiomodEM, binary.meth=eval_stats) ###DEBUG### , binary.meth=c('TSS', 'KAPPA', 'ROC')
      
      cat('\n',sp_nm, proj_nmf,'ensemble projection done...') # The '\n specifies a single space between each input
      save.image(workspace_name_out1)   #to save workspace
    }else{
      load(workspace_name_out1)
      cat('\n',sp_nm,proj_nmf,'projection of ensemble loaded from past run...')
    }
    ###################################################
    ### code chunk number 17: projection_current_plot
    ###################################################
    # make some plots, sub-selected by str.grep argument
    #plot(myBiomomodProj_baseline, str.grep = 'GBM')
    
    #baseline
    #       if (plot_graphs==1){
    #           for (model in models_to_run){
    #             jpeg_name=paste(sp_nm0,"_", model, "_", proj_nm, "runs.jpg", sep = "")
    #             jpeg(jpeg_name,
    #                  width = 10, height = 10, units = "in",
    #                  pointsize = 12, quality = 90, bg = "white", res = 300)
    #             par(mfrow=c(1,2))
    #             try(plot(myBiomomodProj_baseline, str.grep = model, useRaster=F, addfun=NULL, interpolate = T), TRUE)
    #             dev.off()
    #           }
    #         }
    #       #future
    #       if (plot_graphs==1){
    #         for (model in models_to_run){
    #           jpeg_name=paste(sp_nm0,"_", model, "_", proj_nm, "runs.jpg", sep = "")
    #           jpeg(jpeg_name,
    #                width = 10, height = 10, units = "in",
    #                pointsize = 12, quality = 90, bg = "white", res = 300)
    #           par(mfrow=c(1,2))
    #           try(plot(myBiomomodProj_baseline, str.grep = model, useRaster=FALSE, axes = TRUE, addfun=NULL, interpolate = TRUE), TRUE)
    #           dev.off()
    #         }
    #       }
    
    #print sample binary model for species baseline
    if (plot_graphs==1){
      for (model in models_to_run){
        jpeg_name=paste(sp_nm0,"_", model, "_BIN_model", proj_nm, "runs.jpg", sep = "")
        if (file.exists(jpeg_name)==F | overwrite==0){
          jnk=paste(working_dir, sp_nm, "/proj_", proj_nm, "/", proj_nm, "_", sp_nm, "_bin_ROC_RasterStack" , sep = "")
          if (file.exists(jnk)){
            sp_bin_file=paste(proj_nm, "_", sp_nm, "_bin_ROC_RasterStack" , sep = "")
            jnk=load(paste(sp_nm,"/proj_", proj_nm, "/", sp_bin_file , sep = "")) #current_BI_Akepa_bin_ROC_RasterStack
            sp_bin_stack=get(jnk)
            sample=c()
            try(sample <- raster(sp_bin_stack, layer=paste(sp_nm, "_AllData_Full_",model,".bin" , sep = "")), TRUE)
          }else{
            sp_bin_file=paste(proj_nm, "_", sp_nm, "_AllData_Full_", model,"_bin_ROC_RasterLayer" , sep = "")
            jnk=load(paste(sp_nm,"/proj_", proj_nm, "/", sp_bin_file , sep = "")) #current_BI_Akepa_bin_ROC_RasterStack
            sample=get(jnk)
          }
          
          jpeg(jpeg_name,
               width = 10, height = 10, units = "in",
               pointsize = 12, quality = 90, bg = "white", res = 300)
          #par(mfrow=c(1,2))
          try(plot(sample, useRaster=FALSE, axes = TRUE, addfun=NULL, interpolate = TRUE), TRUE)
          dev.off()
        }
      }
    }
    
    cat('\n',sp_nm,'baseline projection graphs done...')
    
    #print sample binary model for species future
    if (plot_graphs==1){
      for (model in models_to_run){
        jpeg_name=paste(sp_nm0,"_", model, "_BIN_model", proj_nmf, "runs.jpg", sep = "")
        if (file.exists(jpeg_name)==F | overwrite==0){
          jnk=paste(working_dir, sp_nm, "/proj_", proj_nmf, "/", proj_nmf, "_", sp_nm, "_bin_ROC_RasterStack" , sep = "")
          if (file.exists(jnk)){
            sp_bin_file=paste(proj_nmf, "_", sp_nm, "_bin_ROC_RasterStack" , sep = "")
            jnk=load(paste(sp_nm,"/proj_", proj_nmf, "/", sp_bin_file , sep = "")) #rasterstack for fut bin
            sp_bin_stack=get(jnk)
            sample=c()
            try(sample <- raster(sp_bin_stack, layer=paste(sp_nm, "_AllData_Full_",model,".bin" , sep = "")), TRUE)
          }else{
            sp_bin_file=paste(proj_nmf, "_", sp_nm, "_AllData_Full_", model,"_bin_ROC_RasterLayer" , sep = "")
            jnk=load(paste(sp_nm,"/proj_", proj_nmf, "/", sp_bin_file , sep = "")) #rasterstack for fut bin
            sample=get(jnk)
          }
          
          jpeg(jpeg_name,
               width = 10, height = 10, units = "in",
               pointsize = 12, quality = 90, bg = "white", res = 300)
          #par(mfrow=c(1,2))
          try(plot(sample, useRaster=FALSE, axes = TRUE, addfun=NULL, interpolate = TRUE), TRUE)
          dev.off()
        }
      }
    }
    
    cat('\n',sp_nm,'future projection graphs done...')
    
    ###################################################
    ### code chunk number 19: Basline EM projections
    ###################################################
    #eval_stats=c("TSS") ###DEBUG###
    if (plot_graphs==1){
      for (eval_stat in eval_stats){
        try(load(paste(sp_nm,"/proj_", proj_nm, "/", proj_nm, "_", sp_nm,"_AllData_Full_",models_to_run,"_", eval_stat, "_RasterLayer", sep = "")), TRUE)    
        try(load(paste(sp_nm,"/proj_", proj_nm, "/",sp_nm,"_AllData_AllRun_EM.",eval_stat, sep = "")), TRUE)
        jpeg_name=paste(sp_nm0,"_", eval_stat,"_ensemble_", proj_nm, "runs.jpg", sep = "")
        jpeg(jpeg_name,
             width = 10, height = 8, units = "in",
             pointsize = 12, quality = 90, bg = "white", res = 300)
        par(mfrow=c(1,2))
        try(plot(get(paste(proj_nm, "_", sp_nm,"_AllData_Full_",models_to_run,"_", eval_stat, sep = "")), useRaster=FALSE, axes = TRUE, addfun=NULL, interpolate = TRUE), TRUE)
        try(plot(get(paste(sp_nm,"_AllData_AllRun_EM.",eval_stat, sep = "")), useRaster=FALSE, axes = TRUE, addfun=NULL, interpolate = TRUE), TRUE)
        dev.off()
        eval_stat0=eval_stat
        
        
        
        
        for (eval_stat in eval_stats){
          try(load(paste(sp_nm,"/proj_", proj_nm, "/",proj_nm, "_",sp_nm,"_AllData_Full_",models_to_run,"_bin_",eval_stat, "_RasterLayer", sep = "")), TRUE)    
          try(load(paste(sp_nm,"/proj_", proj_nm, "/",sp_nm,"_AllData_AllRun_EM.",eval_stat,".bin.",eval_stat, sep = "")), TRUE)
          jpeg_name=paste(sp_nm0,"_", eval_stat0,"_ensemble_", proj_nm, "_bin_",eval_stat,"runs.jpg", sep = "")
          jpeg(jpeg_name,
               width = 10, height = 8, units = "in",
               pointsize = 12, quality = 90, bg = "white", res = 300)
          #par(mfrow=c(1,2))
          try(plot(get(paste(proj_nm, "_",sp_nm,"_AllData_Full_",models_to_run,"_bin_",eval_stat, sep = "")), useRaster=FALSE, axes = TRUE, addfun=NULL, interpolate = TRUE), TRUE)
          try(plot(get(paste(sp_nm,"_AllData_AllRun_EM.",eval_stat,".bin.",eval_stat, sep = "")), useRaster=FALSE, axes = TRUE, addfun=NULL, interpolate = TRUE), TRUE)
          dev.off()
        }
      }
    }
    ###################################################
    ### code chunk number 19: Future EM Projections
    ###################################################
    if (plot_graphs==1){
      for (eval_stat in eval_stats){
        try(load(paste(sp_nm,"/proj_", proj_nmf, "/", proj_nmf, "_", sp_nm,"_AllData_Full_",models_to_run,"_", eval_stat, "_RasterLayer", sep = "")), TRUE)    
        try(load(paste(sp_nm,"/proj_", proj_nmf, "/",sp_nm,"_AllData_AllRun_EM.",eval_stat, sep = "")), TRUE)
        jpeg_name=paste(sp_nm0,"_", eval_stat,"_ensemble_", proj_nmf, "runs.jpg", sep = "")
        jpeg(jpeg_name,
             width = 10, height = 8, units = "in",
             pointsize = 12, quality = 90, bg = "white", res = 300)
        par(mfrow=c(1,2))
        try(plot(get(paste(proj_nmf, "_", sp_nm,"_AllData_Full_",models_to_run,"_", eval_stat, sep = "")), useRaster=FALSE, axes = TRUE, addfun=NULL, interpolate = TRUE), TRUE)
        try(plot(get(paste(sp_nm,"_AllData_AllRun_EM.",eval_stat, sep = "")), useRaster=FALSE, axes = TRUE, addfun=NULL, interpolate = TRUE), TRUE)
        dev.off()
        eval_stat0=eval_stat
        
        
        
        
        for (eval_stat in eval_stats){
          try(load(paste(sp_nm,"/proj_", proj_nmf, "/",proj_nmf, "_",sp_nm,"_AllData_Full_",models_to_run,"_bin_",eval_stat, "_RasterLayer", sep = "")), TRUE)    
          try(load(paste(sp_nm,"/proj_", proj_nmf, "/",sp_nm,"_AllData_AllRun_EM.",eval_stat,".bin.",eval_stat, sep = "")), TRUE)
          jpeg_name=paste(sp_nm0,"_", eval_stat0,"_ensemble_", proj_nmf, "_bin_",eval_stat,"runs.jpg", sep = "")
          jpeg(jpeg_name,
               width = 10, height = 8, units = "in",
               pointsize = 12, quality = 90, bg = "white", res = 300)
          #par(mfrow=c(1,2))
          try(plot(get(paste(proj_nmf, "_",sp_nm,"_AllData_Full_",models_to_run,"_bin_",eval_stat, sep = "")), useRaster=FALSE, axes = TRUE, addfun=NULL, interpolate = TRUE), TRUE)
          try(plot(get(paste(sp_nm,"_AllData_AllRun_EM.",eval_stat,".bin.",eval_stat, sep = "")), useRaster=FALSE, axes = TRUE, addfun=NULL, interpolate = TRUE), TRUE)
          dev.off()
        }
      }
    }
    
    cat('\n',sp_nm,'ensemble future projection figures done...')
    cat('\n',sp_nm,'projection graphs done...')
    save.image("temp_workspace4.RData")   #to save workspace
    rm(list=c("spp_info","eval_stats0", "spp_nm0", "clim_surface_to_use", "proj_nm0", "overwrite", 
              "plot_graphs", "local_config_dir","spp_nm", "clim_data_2000", 
              "clim_data_2100", "working_dir", "env_var_files", "csv_dir", "eval_stats"))      
    save.image(workspace_name_out)   #to save workspace
    load("temp_workspace4.RData")
    
    #save.image(workspace_name)
  }else{
    cat('\n',sp_nm,'previously calculated...')
  }
}

 
