# Supplementary material for: Modeling Hawaiian Ecosystem Degradation due to Invasive Plants under Current and Future Climates
Source: PLoS One. 2014 May 7;9(5):e95427. doi: 10.1371/journal.pone.0095427 (PMC4013088; doi:10.1371/journal.pone.0095427)
Supplement: Code S1 — R code used for the analyses presented in this manuscript. (ZIP) [file pone.0095427.s001.zip › Model Code/Step5_Jacknife test for Signif Diff and Ensemble Diversity Indices.R]

############################################################################
########### WHEN USING ALL OR PART OF THIS CODE PLEASE CITE AS:#############
##### Vorsino AE, Amidon FA, Fortini LB, Miller SE, Jacobi JD (in review)### 
##### Modeling Hawaiian Ecosystem Degradation due to Invasive Plants #######
##### Under Current and Future Climates. ###################################
############################################################################

rm(list = ls()) #remove all past worksheet variables
library(raster)
library(rgdal)
library(stringr)
library(SDMTools)
library(bootstrap)
library(dismo)
library(qcc)
library(corrplot)
library(colorRamps)
library(rasterVis)

###USER CONFIGURATION
memory.limit(size=24000)
proj_nms<-c("baseline", "future")
stat<-c("ef.mean", "ef.cv", "ef.ci.inf", "ef.ci.sup", "ef.ca", "ef.pmw")
iteration = # the folder in the local config directory the analysis is in
local_config_dir= #Where the analysis should go
working_dir=(paste(local_config_dir, iteration, sep =""))
overwrite = 0 # if 0 it will not overwrite, if 1 it will = binary code
spp_nm=c("Mico", "Clid", "Psid", "Falc", 
         "Hedy", "Lant", "Leuc", "Meli", 
         "Ulex", "Spha","Pass", "Schi", 
         "More", "Seta", "Pani", "Pens", 
         "Penc")
codes=c("MicCal", "CliHir", "PsiCat", "FalMol", 
        "HedGar", "LanCam", "LeuLeu", "MelMin", 
        "UleEur", "SphCoo","PasTar","SchiTer",
        "MorFay", "SetPal", "PanMax","PenSet",
        "PenCla")
spnames=c("Miconia calvescens","Clidemia hirta","Psidium cattleianum","Falcataria moluccana",
          "Hedychium gardnerianum", "Lantana camara","Leucaena leucocephala","Melinis minutiflora",
          "Ulex europaeus","Sphaeropteris cooperi","Passiflora tarminiana","Schinus terebinthifolius",
          "Morella faya","Setaria palmifolia","Panicum maximum","Pennisetum setaceum",
          "Pennisetum clandestinum")

gradients = c("bin", "scale")

col4 <- colorRampPalette(c("blue","darkgreen", "red"))
ourcolors<-col4(200)
col5 <- colorRampPalette(c("darkgreen","white", "white", "red", "darkred"))
# EM_jpeg and EM_rasters are files in the same working directory as the analysis
# This code will make these  four  folders in the working directory
# baseline/future _pmw contain the binned and stacked weighted mean rasters for contemp and future analyses respectively
Div_jpeg=paste(working_dir, "DiversityJPEGS_pmw/", sep="")
Div_rasters=paste(working_dir, "DiversityRasters_pmw/", sep="")
baseline_pmw=paste(working_dir, "baseline_pmw/", sep="")
future_pmw=paste(working_dir, "future_pmw/", sep="")

if (file.exists(Div_jpeg)==T | overwrite==0){
  dir.create(Div_jpeg)}
if (file.exists(Div_rasters)==T | overwrite==0){
  dir.create(Div_rasters)}
if (file.exists(baseline_pmw)==T | overwrite==0){
   dir.create(baseline_pmw)}
if (file.exists(future_pmw)==T | overwrite==0){
  dir.create(future_pmw)}

for (sp_nm in spp_nm){
  sp_nm=as.character(sp_nm)
  sp_nm0=sp_nm
  cat('/n',sp_nm0,'extracting...')

  #################################################### extracting the scaled estimates
  for (proj_nm in proj_nms){
    a=try(list.files(paste(working_dir, sp_nm0,"/", sp_nm0, "/proj_", proj_nm, "/", sep =""), full.names=T, pattern="EM.ROC"))
    try(load(a[1]), TRUE)
    assign("scale_raster", get(paste(sp_nm0, "_AllData_Full_AllAlgos_EM.ROC", sep="")))
    wscalemean=subset(scale_raster, "ef.pmw")
    names(wscalemean)<- paste(proj_nm,"_", sp_nm0, "_scale_pmw", sep="")
    assign(paste(proj_nm,"_", sp_nm0, "_scale_pmw", sep=""), wscalemean)
    # Writing files to the specific folder they belong as created above (i.e. future and baseline _pmw)
    setwd(get(paste(proj_nm, "_pmw", sep = "")))
    writeRaster(get(paste(proj_nm,"_", sp_nm0, "_scale_pmw", sep="")), filename = paste(proj_nm,"_", sp_nm0, "_scale_pmw.grd", sep=""),  format = "raster", overwrite = T)
    
    #################################################### extracting the binned estimates

    b=try(list.files(paste(working_dir, sp_nm0,"/", sp_nm0, "/proj_", proj_nm, "/", sep =""), full.names=T, pattern="EM.ROC"))
    try(load(b[2]), TRUE)
    assign("bin_raster", get(paste(sp_nm0, "_AllData_Full_AllAlgos_EM.ROC.bin.ROC", sep="")))
    wbinmean=subset(bin_raster, "ef.pmw.bin")
    names(wbinmean)<- paste(proj_nm,"_", sp_nm0, "_bin_pmw", sep="")
    assign(paste(proj_nm,"_", sp_nm0, "_bin_pmw", sep=""), wbinmean)
    # Writing files to the specific folder they belong as created above (i.e. future and baseline _pmw)
    setwd(get(paste(proj_nm, "_pmw", sep = "")))
    writeRaster(get(paste(proj_nm,"_", sp_nm0, "_bin_pmw", sep="")), filename = paste(proj_nm,"_", sp_nm0, "_bin_pmw.grd", sep=""), format = "raster", overwrite = T)
  }
}

#  Stacking the various binned and scaled, baseline and future file types
for (proj_nm in proj_nms){
  for (gradient in gradients){
    b=list.files(paste(working_dir, proj_nm, "_pmw/", sep=""), full.names=T, pattern = paste(gradient, "_pmw.grd", sep=""))
    c=stack(b)
    assign(paste(proj_nm, "_", gradient, "_pmw", sep=""), c)  
    }
}

#####################################################################################################################
# Jackknife test of the number of significantly different pixels defined between a jackknife of species 
# (i.e. removing a single species) from the invasibility metric and comparing that metric to the overall invasibility 
# index 
#####################################################################################################################
# for (proj_nm in proj_nms){ # if you uncomment these two lines, add the loop ending and comment the gradient and proj_nm varable descriptions below a loop can be run across these to variables to obtain the same results per variable
#   for (gradient in gradients){
for (i in 1:length(spp_nm)){
   gradient = c("scale")
   gradientB = c("bin")
   proj_nm = c("baseline")
   
   Jnk1<-get(paste(proj_nm, "_", gradient, "_pmw", sep=""))
   Jnk1A<-get(paste(proj_nm, "_", gradientB, "_pmw", sep=""))
   Jnk2<-dropLayer(Jnk1, i)
   Jnk2A<-dropLayer(Jnk1A, i)
     
   Jnk3comb<-Jnk1*Jnk1A
   Jnk3Jackcomb<-Jnk2*Jnk2A
   
   jnk3<-mean(Jnk3comb)
   jnk4<-mean(Jnk3Jackcomb)
   sigout<-SigDiff(jnk3, jnk4, pattern = T)
   
   # Imaging the significant difference in compilations of data
   ImageDiff(sigout,sig.levels=c(0.025,0.975), main=paste(proj_nm, "_", gradient, "_", "Pattern Differences", sep=""),axes=FALSE)
   legend('bottomleft',legend=c('-ve','ns','+ve'),title='significance',fill=terrain.colors(3), bg='white')
   
   # All significant values are given a 1/ non-significant values are given an NA
   rcl <- c(0, 0.025, 1, 0.025, 0.975, NA, 0.975, 1, 1)
   sigout2=reclassify(sigout, rcl)
   assign(paste(proj_nm, "_", gradient, "_", spp_nm[i], sep=""), sigout2)
}
setwd(Div_jpeg)

#### stacking in all of the Jacknifed organisms
sigstack<-stack(get(paste(proj_nm, "_", gradient, "_", spp_nm[1], sep="")))
names(sigstack)<-spp_nm[1]
for (i in 2:length(spp_nm)){
  jnk1<-get(paste(proj_nm, "_", gradient, "_", spp_nm[i], sep=""))
  names(jnk1)<-spp_nm[i]
  sigstack<-addLayer(sigstack, jnk1)
}


   # extracting boolean points (i.e. randomly sampling 100000 points from the scaled background to define significance)
pts=randomPoints(sigstack, 10000,  excludep=TRUE, cellnumbers=FALSE, tryf=1, warn=2)
extr_pts=extract(sigstack, pts, method='simple', df=T)
# True frequency of sig. occurrence points
a<-colSums(extr_pts, na.rm=T)
# reciprocal frequency of occurence
b<-(a[2:18]/10000) #max(a[2]))
names(b)<-codes
# barplot of frequency of occurrence on a 0-1 scale as defined by the greatest amount of significant differences (i.e. (1/miconia sig. dif. freq) * (sp_nm[i] sig diff. freq))

jpeg_name="Jackknife Validation for Invasibility.jpg"
jpeg(jpeg_name, width = 20, height = 18, units = "in", pointsize = 12, quality = 100, bg = "white", res = 300)
par(font.lab = 2, cex.main = 3, cex.lab=2, cex.axis = 1.25, mar=c(8, 13, 5, 5), mgp=c(6,1,0), las = c(1))

barplot(sort(b[1:18], decreasing = T), horiz = T, axes = T, main = "Jackknife Validation of Single Species Significance to Invasibility Metric", 
        ylab = "Species", xlab = "# Sig. differences/Total 'Invasibility' Area", ylim = NULL, col = heat.colors(17), xlim=c(0,0.5))
#mtext("Species", side = 2, line = 6)

dev.off()


#####################################################################################################################
# Shannons and Simpsons diversity indices (baseline and future) graphed using the same ideas as the EM calculations.# 
#####################################################################################################################

################################################ Shannon diversity index(H) = - ??????p(sub(i))ln(p(sub(i)))???

# it's meant to define proportional number of species in a location as compared to the total number of species
# Defined the Evenness indices for  both, it is a better descriptor for comparison between pixels (i.e. habitats)


for (proj_nm in proj_nms){
  rcl <- c(0, NA)
  rcl <- matrix(rcl, ncol=2, byrow=TRUE)
  a=reclassify((get(paste(proj_nm, "_bin_pmw", sep = ""))), rcl)
  
  p_sub_i= ((get(paste(proj_nm, "_bin_pmw", sep = "")))*(get(paste(proj_nm, "_scale_pmw", sep = ""))))/
  (a*(sum(get(paste(proj_nm, "_scale_pmw", sep = "")))))
  
  # names(p_sub_i)<-c("Mico","Clid","Psid","Falc","Hedy","Lant","Leuc","Meli","Ulex","Spha","Pass","Schi","More","Pani","Seta")
  # Have to convert the damn thing from a raster brick to a stack because bricks are !@#$$ing  stupid and don't work.
  #  must then reclass all rasters such that NA = 0 for raster summation
  
  H_base1 = stack(unstack((p_sub_i)*(log(p_sub_i)))) # unstack is used here as "unbrick"
  rcl <- c(NA, 0)
  rcl <- matrix(rcl, ncol=2, byrow=TRUE)
  H_base2=reclassify(H_base1, rcl)
  H_base3= sum(H_base2)
  # reclass 0 to NA
  rcl <- c(0, NA)
  rcl <- matrix(rcl, ncol=2, byrow=TRUE)
  H=(reclassify(H_base3, rcl))*-1 # This is the Shannons calc. result
  assign(paste("Shannons_H_", proj_nm, sep = ""), H)
  
  ########################################## Simpsons diversity index (need to reclassify NA to 0 before summation)
  
  # Simpsons diversity index (D or SI) using the calculation D = N(N-1) / (ni(ni-1))
        # where N = the total number of individuals of all species (in each pixel)
        # ni = the number of individuals of species "i"
  
  # x=(sum(nchar(spp_nm)/nchar(spp_nm)))
  x=(sum(get(paste(proj_nm, "_scale_pmw", sep = ""))))
  N2=x*(x-1)

  ni=((get(paste(proj_nm, "_bin_pmw", sep = "")))*(get(paste(proj_nm, "_scale_pmw", sep = ""))))
  ni2 = (ni)*(ni-1)

  # Change NA to 0 for summation
  rcl <- c(NA, 0)
  rcl <- matrix(rcl, ncol=2, byrow=TRUE)
  ni3=reclassify(ni2, rcl)
  
  ni4 = sum(ni3)
  
  # change back
  rcl <- c(0, NA)
  rcl <- matrix(rcl, ncol=2, byrow=TRUE)
  ni5=reclassify(ni4, rcl)
  
  D = (N2/ni5) # simpsons diversity index (inverse scale where 0 = least diverse and 1 = most)
  assign(paste("Simpsons_D_", proj_nm, sep = ""), D)
  
  ################################################### Simpsons diversity index using a different calculation...  'tis irritating that they aren't simiarly calculated they come out the same though
  # Simpsons diversity index (D or SI) = 1/??? ((p(sub(i)))^2)
  # 
  # rcl <- c(NA, 0)
  # rcl <- matrix(rcl, ncol=2, byrow=TRUE)
  # p_sub_i4=reclassify(p_sub_i, rcl)
  # 
  # SI_base= (sum((p_sub_i4*100)^2)) # multiplied by 100 because the result makes the most sense
  # # Change 0 back to NA for true value
  # 
  # rcl <- c(0, NA)
  # rcl <- matrix(rcl, ncol=2, byrow=TRUE)
  # SI_base2=reclassify(SI_base, rcl)
  # 
  # D2 = (((1/(SI_base2))-1)*-1)  # simpsons diversity index (inverse scale where 0 = least diverse and 1 = most)    
  # 
  # assign(paste("Simpsons_D2_", proj_nm, sep = ""), D2)

  ############################################################################
  # Shannon's(H) and Simpsons (D or SI) Evenness for comparison between sites#
  ############################################################################

  x=(sum(nchar(spp_nm)/nchar(spp_nm)))
  HE = (get(paste("Shannons_H_", proj_nm, sep="")))/log(x) #shannons evenness
  assign(paste("Shannons_E_", proj_nm, sep=""), HE)
#   DE = (get(paste("Simpsons_D_", proj_nm, sep=""))) * (1/x) # simpsons evenness
#   assign(paste("Simpsons_E_", proj_nm, sep=""), DE)
}

# Indentifying the Change in diversity through time, used evenness because it is better for comparison between sites = the point of this excercise 
rcl <- c(NA, 0)
rcl <- matrix(rcl, ncol=2, byrow=TRUE)
Shannons_E_future1=reclassify(Shannons_E_future, rcl)
Shannons_E_baseline1=reclassify(Shannons_E_baseline, rcl)

Shannons_Delta=(Shannons_E_future1 - Shannons_E_baseline1)
#Simpsons_Delta=(Simpsons_E_future - Simpsons_E_baseline)

# Additive diversity metric.  This metric is only applicable for analyzing organisms that would/may expand habitat in the future... probably not appropro. for forest birds
rcl <- c(-100, 0, 0)
rcl <- matrix(rcl, ncol=3, byrow=TRUE)

Shan1=reclassify(Shannons_Delta, rcl)
#Simp1=reclassify(Simpsons_Delta, rcl)

Add_Shan_Div = Shannons_E_baseline1 + Shan1
#Add_Simp_Div = Simpsons_E_baseline + Simp1

# Combining the metrics

Shannons_bas_fut <- stack(Shannons_H_baseline, Shannons_H_future, Shannons_E_baseline, Shannons_E_future, Shannons_Delta, Add_Shan_Div)
names(Shannons_bas_fut) = c("Shannons_H_baseline", "Shannons_H_future", "Shannons_E_baseline", "Shannons_E_future", "Shannons_Delta", "Add_Shan_Div")

rcl <- c(NA, 0)
rcl <- matrix(rcl, ncol=2, byrow=TRUE)
Shannons_bas_fut1=reclassify(Shannons_bas_fut, rcl)
names(Shannons_bas_fut1) = names<-c("Baseline_H", "Future_H", "Baseline_E", "Future_E", "Delta_E", "Additive_Invasibility_Index")
#Simpsons_bas_fut <- stack(Simpsons_D_baseline, Simpsons_D_future, Simpsons_E_baseline, Simpsons_E_future, Simpsons_Delta, Add_Simp_Div)
#names(Simpsons_bas_fut) = c("Simpsons_H_baseline", "Simpsons_H_future", "Simpsons_E_baseline", "Simpsons_E_future", "Simpsons_Delta", "Add_Simp_Div")
plot(Shannons_bas_fut1, useRaster=F,  col = ourcolors)
#plot(Simpsons_bas_fut, useRaster=F,  col4(200))
# writing the rasters
names<-c("Baseline Shannons H", "Future Shannons H", "Baseline Shannons E", "Future Shannons E", "Delta Shannons E", "Additive Invasibility Index")
setwd(Div_rasters)
writeRaster(Shannons_bas_fut1, filename = "Shan_Index.grd" , format = "raster", bylayer = T, suffix = names, overwrite = T, options = "COMPRESSION=LZW")
#writeRaster(Shannons_bas_fut, filename = "Simp_Index.grd" , format = "raster", bylayer = T, suffix = names, overwrite = T, options = "COMPRESSION=LZW")


DEM=raster("W:/dem30mgrid/DEM")
# template = raster("D:/GIS_Data/REnviroLayers/mixed_data_2000_250m/Apapane_Iiwi/grd/trasp.grd")
# DEM<-projectRaster(DEM, template, method = 'ngb')

rcl <- c(0, NA)
rcl <- matrix(rcl, ncol=2, byrow=TRUE)
DEM1=reclassify(DEM, rcl)
# DEM1<-crop(DEM, crop_raster)
slope <- terrain(DEM1, opt='slope')
aspect <- terrain(DEM1, opt='aspect')
hill <- hillShade(slope, aspect, 40, 270)

# Graphing the results for all metrics
setwd(Div_jpeg)
jpeg_name="Shannons_Div_Index_baseandfut.jpeg"
jpeg(jpeg_name,
     width = 15, height = 17, units = "in",
     pointsize = 12, quality = 100, bg = "white", res = 400)
col3<-colorRampPalette(c("white", "salmon", "red", "red4"))#, "sandybrown", "red", "red4", "rosybrown",, "red", "magenta"))#, "magenta"))"saddlebrown","darkred",
ourcolors<-col3(200)
greyscale=colorRampPalette(c("grey1", "grey50", "black"))
par(mfrow=c(3,2), mar=c(0,3,0,1), oma=c(0,0,0,0), font.main = 4, cex.main=1.5, cex.axis = 1.1, adj= 0.075, 
    bg = "transparent", mgp = c(1, 0.5, 0), bty="l")
pin = c(6.85, 5)
lines = 1
par(mar=c(0,2.5,1,0), pin = pin)

plot(Shannons_bas_fut1, 1,  useRaster=F, axes =T, addfun=NULL, interpolate=T, col = ourcolors,
     frame.plot = F, xaxt = 'n', line = lines, outer = F, bg = "transparent", alpha = 0.8)
plot(hill, useRaster=F, axes =T, addfun=NULL, interpolate=F, col = greyscale(200),
     frame.plot = F, xaxt = 'n', line = lines, outer = F, legend = F, alpha = 0.25, add = T)

par(mar=c(0,0,1,0), pin = pin)

plot(Shannons_bas_fut1, 2, useRaster=F, axes =T, addfun=NULL, interpolate=T, col = ourcolors, 
     frame.plot = F, xaxt = 'n', yaxt = 'n', line = lines, outer = F, alpha = 0.8 ,bg = "transparent")
plot(hill,useRaster=F, axes =T, addfun=NULL, interpolate=F, col = greyscale(200), 
     frame.plot = F, xaxt = 'n', yaxt = 'n', line = lines, outer = F, alpha = 0.25, add = T, legend = F)

par(mar=c(0,2.5,1,0), pin = pin)

plot(Shannons_bas_fut1, 3,  useRaster=F, axes =T, addfun=NULL, interpolate=T, col = ourcolors, 
     frame.plot = F, xaxt = 'n', line = lines, outer = F, alpha = 0.8 ,bg = "transparent")
plot(hill, useRaster=F, axes =T, addfun=NULL, interpolate=T, col = greyscale(200), 
          frame.plot = F, xaxt = 'n', line = lines, outer = F, alpha = 0.25, add = T, legend = F)

par(mar=c(0,0,1,0), pin = pin)
          
plot(Shannons_bas_fut1, 4, useRaster=F, axes =T, addfun=NULL, interpolate=T, col = ourcolors, 
     frame.plot = F, xaxt = 'n', yaxt = 'n', line = lines, outer = F, alpha = 0.8 ,bg = "transparent")
plot(hill,useRaster=F, axes =T, addfun=NULL, interpolate=T, col = greyscale(200), 
     frame.plot = F, xaxt = 'n', yaxt = 'n', line = lines, outer = F, alpha = 0.25, add = T, legend = F)

par(mar=c(1,2.5,1,0), pin = pin)

plot(Shannons_bas_fut1, 5, useRaster=F, axes =T, addfun=NULL, interpolate=T, col = col5(100), 
     frame.plot = F, line = lines, outer = F, alpha = 0.8 ,bg = "transparent")
plot(hill,useRaster=F, axes =T, addfun=NULL, interpolate=T, col = greyscale(200), 
     frame.plot = F, line = lines, outer = F, alpha = 0.25, add = T, legend = F)

par(mar=c(1,0,1,0), pin = pin)

plot(Shannons_bas_fut1, 6,  useRaster=F, axes =T, addfun=NULL, interpolate=T, col = ourcolors, 
     frame.plot = F, yaxt = 'n',line = lines, outer = F, alpha = 0.8 ,bg = "transparent")
plot(hill, useRaster=F, axes =T, addfun=NULL, interpolate=T, col = greyscale(200), 
     frame.plot = F, yaxt = 'n',line = lines, outer = F, alpha = 0.25, add = T, legend = F)

dev.off()


# jpeg_name="Simpsons_Div_Index_baseandfut.jpeg"
# jpeg(jpeg_name,
#      width = 10, height = 10, units = "in",
#      pointsize = 12, quality = 90, bg = "white", res = 400, col = col4(200))
# par(mfrow=c(1,2))
# try(plot(Simpsons_bas_fut, useRaster=F, axe =TRUE, addfun=NULL, interpolate=F, col = col4(200)), TRUE)
# dev.off()
