# Supplementary material for: Modeling Hawaiian Ecosystem Degradation due to Invasive Plants under Current and Future Climates
Source: PLoS One. 2014 May 7;9(5):e95427. doi: 10.1371/journal.pone.0095427 (PMC4013088; doi:10.1371/journal.pone.0095427)
Supplement: Code S1 — R code used for the analyses presented in this manuscript. (ZIP) [file pone.0095427.s001.zip › Model Code/Step6_Compiled Response Plots Model Eval Metrics.R]

############################################################################
########### WHEN USING ALL OR PART OF THIS CODE PLEASE CITE AS:#############
##### Vorsino AE, Amidon FA, Fortini LB, Miller SE, Jacobi JD (in review)### 
##### Modeling Hawaiian Ecosystem Degradation due to Invasive Plants #######
##### Under Current and Future Climates. ###################################
############################################################################

rm(list = ls()) #remove all past worksheet variables

library(raster)
library(rgdal)
library(stringr)
# library(SDMTools)
# library(bootstrap)
# library(dismo)
# library(qcc)
# library(corrplot)
library(biomod2)
library(iterators)

###USER CONFIGURATION
memory.limit(size=2400000000)

models_to_run<-c("GBM", "RF", "MAXENT")
# Evstats<-c("ROC", "KAPPA","TSS")
iteration = # the folder in the local config directory the analysis is in
local_config_dir= #Where the analysis should go
working_dir=paste(local_config_dir, iteration, sep ="")
overwrite = 1 # if 0 it will not overwrite, if 1 it will = binary code

spp_nmA=c("Mico", "Clid", "Psid", "Falc", 
         "Hedy", "Lant", "Leuc", "Meli", 
         "Ulex", "Spha","Pass", "Schi", 
         "More", "Seta", "Pani", "Pens", 
         "Penc")
codes=c("MicCal", "CliHir", "PsiCat", "FalMol", 
        "HedGar", "LanCam", "LeuLeu", "MelMin", 
        "UleEur", "SphCoo","PasTar","SchTer",
        "MorFay", "SetPal", "PanMax","PenSet",
        "PenCla")
spnames=c("Miconia calvescens","Clidemia hirta","Psidium cattleianum","Falcataria moluccana",
          "Hedychium gardnerianum", "Lantana camara","Leucaena leucocephala","Melinis minutiflora",
          "Ulex europaeus","Sphaeropteris cooperi","Passiflora tarminiana","Schinus terebinthifolius",
          "Morella faya","Setaria palmifolia","Panicum maximum","Pennisetum setaceum",
          "Pennisetum clandestinum")
Curclim_data <- paste(local_config_dir, "All_IslandVariables/Lucas_2000_250m_grd/", sep= "")
clim_data_dir00 = Curclim_data

env_var_files<- c("bio1.grd", "bio2.grd","bio4.grd", "bio12.grd", "bio15.grd", "tri.grd", "trasp.grd")
predictors2<- c("Bio1", "Bio2","Bio4", "Bio12", "Bio15", "TRI", "TRASP")

# csv_dir=paste(working_dir,"single_sp_CSVs/", sep="")


# Creating Output files for Response Curves -------------------------------

Response_Curves=paste(working_dir, "Response_Curves/", sep="")
if (file.exists(Response_Curves)==T | overwrite==1){
  dir.create(Response_Curves)}

outputdir = Response_Curves
####START UNDERHOOD
setwd(working_dir)

var_name=c()
for (env_var_file  in env_var_files){
  a=strsplit(env_var_file,"\\.")
  var_name=c(var_name, a[[1]][1])
}

# Starting the loop For all Invasive Species workspace info curve output -----------------------------

for (isp in 1:length(spp_nmA)){
  sp_nm=as.character(spp_nmA[isp])
  sp_nmA=sp_nm
  cat('/n',sp_nm,'extracting...')
  
  sp_working_dir<-paste(working_dir, sp_nm, "/", sep="")
  setwd(sp_working_dir)
  
  workspace_name=paste(sp_nm,"_Invasives_run.RData", sep = "")#set name of file to load workspace data from model run
  load(workspace_name)
  sp_nm=str_replace_all(sp_nm,"_", ".")
  
  for (model in models_to_run){
    loaded_models <- BIOMOD_LoadModels(myBiomodModelOut, models=model)
    loaded_models=loaded_models[1:length(loaded_models)-1]
    
    # 4.2 plot 2D response plots
    myRespPlot2D <- response.plot2(models  = loaded_models,
                                   Data = getModelsInputData(myBiomodModelOut,'expl.var'), 
                                   show.variables= getModelsInputData(myBiomodModelOut,'expl.var.names'),
                                   do.bivariate = FALSE,
                                   fixed.var.metric = 'mean',
                                   save.file="no", 
                                   name="response_curve", 
                                   ImageSize=480, 
                                   plot=FALSE)
    assign(paste(sp_nm, "_", model, "_myRespPlot2D", sep = ""), myRespPlot2D)
  }
}

# jpeg_name_combined=paste(outputdir, "_", "response_curves","_", model,"_all_vars.jpg", sep = "")
# jpeg(jpeg_name_combined,
#      width = 15, height = 5, units = "in",
#      pointsize = 12, quality = 90, bg = "white", res = 300)

###########combo figure########
###############################

# line_color <- sample(colours(), 1)
for (model in models_to_run){
  jpeg_name_combined=paste(outputdir, "response_curves","_", model,"_all_vars.jpg", sep = "")
  jpeg(jpeg_name_combined,
       width = 17, height = 5.5, units = "in",
       pointsize = 12, quality = 90, bg = "white", res = 300)
  par(mfrow=c(1,8), mar = c(2,2,2,0), oma=c(0,0,2,0), din = c(2, 4), lwd = 1, cex.lab = 1, cex.axis= 1.25, cex.main = 2, bty="l", mgp = c(3, 1, 0))
  
# Defining the Y limit for graphing --------------------------------
#   d<-c()
#   for (i in 1:length(spp_nm)){
#     respplot <- paste(spp_nm[i], "_", model, "_myRespPlot2D", sep = "")#[,2,,]
#     respplot2<- respplot[,2,,]
#     d[i]<-c(respplot2)
#   }
#   ylim <- range(d)

  ylim <- range(c(get(paste(spp_nmA[1], "_", model, "_myRespPlot2D", sep = ""))[,2,,],
                  get(paste(spp_nmA[2], "_", model, "_myRespPlot2D", sep = ""))[,2,,],
                  get(paste(spp_nmA[3], "_", model, "_myRespPlot2D", sep = ""))[,2,,],
                  get(paste(spp_nmA[4], "_", model, "_myRespPlot2D", sep = ""))[,2,,],
                  get(paste(spp_nmA[5], "_", model, "_myRespPlot2D", sep = ""))[,2,,],
                  get(paste(spp_nmA[6], "_", model, "_myRespPlot2D", sep = ""))[,2,,],
                  get(paste(spp_nmA[7], "_", model, "_myRespPlot2D", sep = ""))[,2,,],
                  get(paste(spp_nmA[8], "_", model, "_myRespPlot2D", sep = ""))[,2,,],
                  get(paste(spp_nmA[9], "_", model, "_myRespPlot2D", sep = ""))[,2,,],
                  get(paste(spp_nmA[10], "_", model, "_myRespPlot2D", sep = ""))[,2,,],
                  get(paste(spp_nmA[11], "_", model, "_myRespPlot2D", sep = ""))[,2,,],
                  get(paste(spp_nmA[12], "_", model, "_myRespPlot2D", sep = ""))[,2,,],
                  get(paste(spp_nmA[13], "_", model, "_myRespPlot2D", sep = ""))[,2,,],
                  get(paste(spp_nmA[13], "_", model, "_myRespPlot2D", sep = ""))[,2,,],
                  get(paste(spp_nmA[14], "_", model, "_myRespPlot2D", sep = ""))[,2,,],
                  get(paste(spp_nmA[15], "_", model, "_myRespPlot2D", sep = ""))[,2,,],
                  get(paste(spp_nmA[16], "_", model, "_myRespPlot2D", sep = ""))[,2,,],
                  get(paste(spp_nmA[17], "_", model, "_myRespPlot2D", sep = ""))[,2,,]))

  # Graphing and overlaying each output -------------------------------------
  xlines<-1
  for (bioclim_cnt in 1:dim(get(paste(spp_nm[1], "_", model, "_myRespPlot2D", sep = "")))[3]){
    if (any(bioclim_cnt == (1|5))){
      var_name=predictors2[bioclim_cnt]
      var=rowMeans(get(paste(spp_nmA[1], "_", model, "_myRespPlot2D", sep = ""))[1:dim(get(paste(spp_nmA[1], "_", model, "_myRespPlot2D", sep = "")))[1],1,bioclim_cnt,])
      pred=rowMeans(get(paste(spp_nmA[1], "_", model, "_myRespPlot2D", sep = ""))[1:dim(get(paste(spp_nmA[1], "_", model, "_myRespPlot2D", sep = "")))[1],2,bioclim_cnt,])
      plot(var, pred, useRaster=F, type="l", main = var_name, ylim = ylim, lty = xlines, col = c("black"))#ylab = "Response", 
    }else{
      par(mar = c(2,2,2,0))
      var_name=predictors2[bioclim_cnt]
      var=rowMeans(get(paste(spp_nmA[1], "_", model, "_myRespPlot2D", sep = ""))[1:dim(get(paste(spp_nmA[1], "_", model, "_myRespPlot2D", sep = "")))[1],1,bioclim_cnt,])
      pred=rowMeans(get(paste(spp_nmA[1], "_", model, "_myRespPlot2D", sep = ""))[1:dim(get(paste(spp_nmA[1], "_", model, "_myRespPlot2D", sep = "")))[1],2,bioclim_cnt,])
      plot(var, pred, useRaster=F, type="l", main = var_name, ylim = ylim, lty = xlines, yaxt = 'n',col = c("black"))
    }
    
    for (i in 2:length(spp_nmA)){
      line_color2 <- i + ceiling(1100/i)
      xline <- ceiling(i/3)  
      var_name=dimnames(get(paste(spp_nmA[i], "_", model, "_myRespPlot2D", sep = "")))[[3]][bioclim_cnt]
      var=rowMeans(get(paste(spp_nmA[i], "_", model, "_myRespPlot2D", sep = ""))[1:dim(get(paste(spp_nmA[i], "_", model, "_myRespPlot2D", sep = "")))[1],1,bioclim_cnt,])
      pred=rowMeans(get(paste(spp_nmA[i], "_", model, "_myRespPlot2D", sep = ""))[1:dim(get(paste(spp_nmA[i], "_", model, "_myRespPlot2D", sep = "")))[1],2,bioclim_cnt,])
      #      plot(var, pred,useRaster=F, , type="l", add = T)#, col = "transparent")
      lines(var,pred, type="l", lwd=1, lty = xline, ylim = ylim, col = line_color2)
    }    
  }
  mtext(model, outer = T, cex = 2, underline = T, font=2)
  par(mar=c(0,0,0,0), din = c(1, 4), font = 2)
  plot.new()
  a<-c()
  b<-c()
  for (i in 1:length(spp_nmA)){
    if (i == 1){
      line_color2 <- "black"
      xline = 1
    }else{
      line_color2 <- i + ceiling(1100/i)
      xline <- ceiling(i/3)
    }
    a[i]<-c(line_color2)
    b[i]<-c(xline)
  }
   
  legend("center", legend = codes, col = a, lty = b, xjust = 0.5, title = "LEGEND", y.intersp = 1.6, cex = 1.30)
}
dev.off()
dev.off()
dev.off()

# }else{
#   cat('\n','response graphs for ',sp_nm,'already done...')  
# }    
save.image(paste(output_dir, "All_Response_Curves", sep = ""))

  
