# Supplementary material for: Modeling Hawaiian Ecosystem Degradation due to Invasive Plants under Current and Future Climates
Source: PLoS One. 2014 May 7;9(5):e95427. doi: 10.1371/journal.pone.0095427 (PMC4013088; doi:10.1371/journal.pone.0095427)
Supplement: Code S1 — R code used for the analyses presented in this manuscript. (ZIP) [file pone.0095427.s001.zip › Model Code/Step7_Complied Boxplots Model Eval Metrics.R]

############################################################################
########### WHEN USING ALL OR PART OF THIS CODE PLEASE CITE AS:#############
##### Vorsino AE, Amidon FA, Fortini LB, Miller SE, Jacobi JD (in review)### 
##### Modeling Hawaiian Ecosystem Degradation due to Invasive Plants #######
##### Under Current and Future Climates. ###################################
############################################################################

rm(list = ls()) #remove all past worksheet variables
library(raster)
library(rgdal)
library(stringr)
library(SDMTools)
library(bootstrap)
library(dismo)
library(qcc)
library(corrplot)
library(biomod2)
library(iterators)
###USER CONFIGURATION
memory.limit(size=24000000)
# proj_nms<-c("baseline", "future")
# stat<-c("ef.mean", "ef.cv", "ef.ci.inf", "ef.ci.sup", "ef.ca", "ef.pmw")
# gradients = c("scale", "bin")
models_to_run<-c("GBM", "RF", "MAXENT")
Evstats<-c("ROC", "KAPPA","TSS")
iteration = # the folder in the local config directory the analysis is in
local_config_dir= #Where the analysis should go
working_dir=(paste(local_config_dir, iteration, sep =""))
overwrite = 1 # if 0 it will not overwrite, if 1 it will = binary code
spp_nmA=c("Mico", "Clid", "Psid", "Falc", 
         "Hedy", "Lant", "Leuc", "Meli", 
         "Ulex", "Spha","Pass", "Schi", 
         "More", "Seta", "Pani", "Pens", 
         "Penc")
codes=c("MicCal", "CliHir", "PsiCat", "FalMol", 
        "HedGar", "LanCam", "LeuLeu", "MelMin", 
        "UleEur", "SphCoo","PasTar","SchTer",
        "MorFay", "SetPal", "PanMax","PenSet",
        "PenCla")
spnames=c("Miconia calvescens","Clidemia hirta","Psidium cattleianum","Falcataria moluccana",
          "Hedychium gardnerianum", "Lantana camara","Leucaena leucocephala","Melinis minutiflora",
          "Ulex europaeus","Sphaeropteris cooperi","Passiflora tarminiana","Schinus terebinthifolius",
          "Morella faya","Setaria palmifolia","Panicum maximum","Pennisetum setaceum",
          "Pennisetum clandestinum")
predictors1<- c("bio1.grd", "bio2.grd","bio4.grd", "bio12.grd", "bio15.grd", "tri.grd", "trasp.grd")
predictors2<- c("Bio1", "Bio2","Bio4", "Bio12", "Bio15", "TRI", "TRASP")
predictors3<- data.frame(predictors2)
Eval_table2<-data.frame()
Eval_table3<-data.frame()
# EM_jpeg and EM_rasters are files in the same working directory as the analysis
# This code will make these  four  folders in the working directory
# baseline/future _pmw contain the binned and stacked weighted mean rasters for contemp and future analyses respectively
setwd(working_dir)

EvalandVarImp_jpeg=paste(working_dir, "EvalandVar_Import/", sep="")
if (file.exists(EvalandVarImp_jpeg)==T | overwrite==0){
  dir.create(EvalandVarImp_jpeg)}

output_dir1<-EvalandVarImp_jpeg


for (isp in 1:length(spp_nmA)){
  sp_nm=as.character(spp_nmA[isp])
  sp_nm0=sp_nm
  cat('/n',sp_nm0,'extracting...')
  
  sp_working_dir<-paste(working_dir, sp_nm, "/", sep="")
  setwd(sp_working_dir)
  
  workspace_name=paste(sp_nm,"_Invasives_run.RData", sep = "")#set name of file to load workspace data from model run
  load(workspace_name)
  sp_nm=str_replace_all(sp_nm,"_", ".")
  ###################################################
  ### code chunk number 8: modeling_summary
  ###################################################
  myBiomodModelOut
  
  ###################################################
  ### code chunk number 10: modeling_variable_importance
  ###################################################
  # print variable importances
  getModelsVarImport(myBiomodModelOut)
  Spp_VariImp<- data.frame(getModelsVarImport(myBiomodModelOut))
  FileName<-paste(output_dir1, sp_nm, "_VariImp.csv", sep="")
  write.table(Spp_VariImp, file = FileName, sep=",", col.names=NA) 
  
  ## Prep Data for Boxplots ##
  varImpTemp<-Spp_VariImp[1:(length(Spp_VariImp)-length(models_to_run))] # Drops the full models
  varTran<-t(varImpTemp)
  modelNames<-rownames(varTran)
  model<-substr(modelNames,1,2)
  varPlot<-data.frame(varTran, model)
  
  ## Create Boxplots ##
  jpeg(file=paste(output_dir1, codes[isp],"_variable_importance_plots.jpg", sep=""))
  par(mfrow=c(2,4), mar=c(0,3,1.5,0), pin= c(1.46,2.9), oma=c(1,2,1.72,0), font.main=c(2))
  #for (i in 1:length(predictors2)){
  boxplot(bio1 ~ model, data=varPlot, main=predictors2[1], ylim=c(0,1),drop.unused.levels = TRUE, notch=T, show.names = F)
  par(mar=c(0, 0, 1.5, 0), pin= c(1.46,2.9))
  boxplot(bio2 ~ model, data=varPlot, main=predictors2[2], ylim=c(0,1),drop.unused.levels = TRUE, notch=T, show.names = F, axes = F, frame = T) #or can just use xaxt = 'n', yaxt = 'n'
  boxplot(bio4 ~ model, data=varPlot, main=predictors2[3], ylim=c(0,1),drop.unused.levels = TRUE, notch=T, show.names = F, axes = F, frame = T)
  par(mar=c(3, 3, 1.5, 0), pin=c(1.46,2.9))
  boxplot(bio12 ~ model, data=varPlot, main=predictors2[4], ylim=c(0,1),drop.unused.levels = TRUE, notch=T, show.names = T, yaxt='n', frame = T)
  par(mar=c(1.5, 0, 1.5, 0), pin= c(1.46,2.9))
  boxplot(bio15 ~ model, data=varPlot, main=predictors2[5], ylim=c(0,1),drop.unused.levels = TRUE, notch=T, show.names = T)
  boxplot(tri ~ model, data=varPlot, main=predictors2[6], ylim=c(0,1),drop.unused.levels = TRUE, notch=T, show.names = T, yaxt='n', frame = T)
  boxplot(trasp ~ model, data=varPlot, main=predictors2[7], ylim=c(0,1),drop.unused.levels = TRUE, notch=T, show.names = T, yaxt='n', frame = T) 
  ###  This is irritating, if I use a for loop to run the model it will contstantly give me a "variable lengths different" error
  dev.off()
  

  ###################################################
  ### code chunk number 9: modeling_model_evaluation
  ###################################################
  # get all models evaluation
  myBiomodModelEval <- getModelsEvaluations(myBiomodModelOut)
  for (stat in Evstats){
    jnk <- data.frame(myBiomodModelEval[stat,"Testing.data",,,])
    jnk<-(jnk[1:(length(jnk)-1)])
    jnk<-t(jnk)
    jnk<-data.frame(jnk, stat)
    data.frame(assign(paste("Spp_", stat, sep=""), jnk))
    FileName<-paste(output_dir1, sp_nm, "_", stat, ".csv", sep="")
    write.table(jnk, file = FileName, sep=",", col.names=NA)
  }
#   Eval_table<-Spp_ROC
#   for (i in 2:length(Evstats)){
#     Eval_table<-rbind(get(paste("Spp_", Evstats[i], sep="")))
#   }
  Eval_table<-data.frame(rbind(Spp_ROC, Spp_TSS, Spp_KAPPA))
  jpeg(file=paste(output_dir1, sp_nm,"_ROC_TSS_KAPPA_boxplots.jpg", sep=""))
  par(mfrow=c(1,3), mar=c(1,3,2,0), pin= c(2,4), oma=c(0,4,0,0), font.main=c(2))
  boxplot(GBM~stat, data=Eval_table, main="GBM", ylim=c(0,1), drop.unused.levels = TRUE, notch=T)
  boxplot(RF~stat, data=Eval_table, main="RF", ylim=c(0,1), drop.unused.levels = TRUE, notch=T, yaxt='n')
  boxplot(MAXENT~stat, data=Eval_table, main="MAXENT", ylim=c(0,1), drop.unused.levels = TRUE, notch=T, yaxt='n')
  dev.off()
  
  #####  Making a table of Eval summary stats per species
  
  Eval_table2<-rbind(Eval_table2, cbind(sp_nm, models_to_run,
                                        as.numeric(as.character(signif(colMeans(Spp_ROC[,1:3]), digits = 3))),
                                        as.numeric(as.character(signif(sd(Spp_ROC[,1:3], na.rm=T), digits = 3))),
                                        as.numeric(as.character(signif(colMeans(Spp_TSS[,1:3]), digits = 3))),
                                        as.numeric(as.character(signif(sd(Spp_TSS[,1:3], na.rm=T), digits = 3))), 
                                        as.numeric(as.character(signif(colMeans(Spp_KAPPA[,1:3]), digits = 3))),
                                        as.numeric(as.character(signif(sd(Spp_KAPPA[,1:3], na.rm=T), digits = 3)))))
  
  #####  Making a table of Eval stats per species for boxlplot  
  Eval_table3<-rbind(Eval_table3, cbind(sp_nm, Eval_table))
                                        
#                                         models_to_run,
#                                         as.numeric(as.character(Spp_ROC[,1:3])),
#                                         as.numeric(as.character(Spp_TSS[,1:3])),
#                                         as.numeric(as.character(Spp_KAPPA[,1:3]))))
                                         
}
  
names(Eval_table2)<-c("Species", "Model", "ROC", "SD_ROC", "TSS", "SD_TSS", "KAPPA", "SD_KAPPA")
head(Eval_table2)
write.csv(Eval_table2, file=paste(EvalandVarImp_jpeg, 'Model Evaluation Metrics Summary.csv', sep=""), row.names=F)
# sapply(Eval_table3, as.character)
# sapply(Eval_table3[,3:8], as.numeric)
# as.numeric(as.character(Eval_table3$ROC))

names(Eval_table3)<-c("Species", "GBM", "RF", "MAXENT", "stat")

Eval_table_ROC<-subset(Eval_table3, stat=="ROC")
Eval_table_TSS<-subset(Eval_table3, stat=="TSS")
Eval_table_KAPPA<-subset(Eval_table3, stat=="KAPPA")

png(file=paste(output_dir1, "All_Species_ROC_TSS_KAPPA_Model_boxplots.jpg", sep=""), width = 950, height = 1160, pointsize = 12, res=100)

par(mfrow=c(3,1), mar=c(0,3,4,1), oma = c(2,0,3,0), pin= c(8,2.85), las = 2, cex.axis = 1.25)#P,las = 1 mgp = c(2, 1, 0)#, las = 2, font.main=c(1)), oma=c(-1,0,0,0))#oma=c(-1,0,0,0),mfrow=c(3,1), pin= c(4,1.4)
###GBM###
boxplot(GBM ~ Species, data = Eval_table_ROC, main="GBM", ylim=c(min(Eval_table_TSS$GBM), 1), 
        drop.unused.levels = TRUE, notch=T, col = "#0000ff88", xaxt='n', xaxt = 'n')
boxplot(GBM ~ Species, data = Eval_table_TSS, main="GBM", ylim=c(min(Eval_table_TSS$GBM), 1), 
         drop.unused.levels = TRUE, notch=T, col = "#ff000044", add = T, xaxt = 'n')
# boxplot(GBM ~ Species, data = Eval_table_KAPPA, main="GBM", ylim=c(min(Eval_table_KAPPA$GBM), 1), 
#         drop.unused.levels = TRUE, notch=T, col = "#ff000022", add = T, xaxt = 'n')

#par(mfrow=c(3,1), mar=c(0,3,1.5,0), oma = c(0,0,0,0), pin= c(8,2.5))#, las = 2, font.main=c(1)), oma=c(-1,0,0,0))#oma=c(-1,0,0,0),mfrow=c(3,1), pin= c(4,1.4)

###RF###
boxplot(RF ~ Species, data = Eval_table_ROC, main="RF", ylim=c(min(Eval_table_TSS$RF), 1), 
        drop.unused.levels = TRUE, notch=T, col = "#0000ff88", xaxt='n', xaxt = 'n', add = F)
boxplot(RF ~ Species, data = Eval_table_TSS, main="RF", ylim=c(min(Eval_table_TSS$RF), 1), 
        drop.unused.levels = TRUE, notch=T, col = "#ff000044", add = T, xaxt = 'n')
# boxplot(RF ~ Species, data = Eval_table_KAPPA, main="RF", ylim=c(min(Eval_table_KAPPA$RF), 1), 
#         drop.unused.levels = TRUE, notch=T, col = "#ff000022", add = T, xaxt = 'n')
#par(mar=c(1,3,1.5,0))#,, oma=c(2,0,0,0)mfrow=c(3,1),pin= c(6,1.4)

par(mar = c(0,3.2,4,3.25),pin= c(8,2.85))#, oma = c(4,0,4,0))#, las = 2, font.main=c(1)), oma=c(-1,0,0,0))#oma=c(-1,0,0,0),mfrow=c(3,1), pin= c(4,1.4)

###MAXENT###
boxplot(MAXENT ~ Species, data = Eval_table_ROC, main="MAXENT", ylim=c(min(Eval_table_TSS$MAXENT), 1), 
        drop.unused.levels = TRUE, notch=T, col = "#0000ff88", xaxt='n', add = F)
boxplot(MAXENT ~ Species, data = Eval_table_TSS, main="MAXENT", ylim=c(min(Eval_table_TSS$MAXENT), 1), 
        drop.unused.levels = TRUE, notch=T, col = "#ff000044", names=codes, add = T)
# boxplot(MAXENT ~ Species, data = Eval_table_KAPPA, main="MAXENT", ylim=c(min(Eval_table_KAPPA$MAXENT), 1), 
#         drop.unused.levels = TRUE, notch=T, col = "#ff000022", add = T, xaxt = 'n')
legend("bottomright",legend = c("AUC", "TSS"), fill = c("#0000ff88", "#ff000044"))

dev.off()
