# Supplementary material for: Modeling Hawaiian Ecosystem Degradation due to Invasive Plants under Current and Future Climates
Source: PLoS One. 2014 May 7;9(5):e95427. doi: 10.1371/journal.pone.0095427 (PMC4013088; doi:10.1371/journal.pone.0095427)
Supplement: Code S1 — R code used for the analyses presented in this manuscript. (ZIP) [file pone.0095427.s001.zip › Model Code/Step8_Invasives Equivalency Test step1.R]

############################################################################
########### WHEN USING ALL OR PART OF THIS CODE PLEASE CITE AS:#############
##### Vorsino AE, Amidon FA, Fortini LB, Miller SE, Jacobi JD (in review)### 
##### Modeling Hawaiian Ecosystem Degradation due to Invasive Plants #######
##### Under Current and Future Climates. ###################################
############################################################################

iteration = # the folder in the local config directory the analysis is in
local_config_dir= #Where the analysis should go
models_to_run<-c("RF","MAXENT","GBM") #
eval_stats<-c("ROC", "TSS", "KAPPA")
Pre_data = paste(local_config_dir, "Species_p_csv/", sep ="")
Abs_data = paste(local_config_dir, "Species_a_csv/", sep ="")
env_var_files<-c("bio1", "bio2", "bio4", "bio12", "bio15", "tri", "trasp")
sp_nm_prime=c("Schi")
spp_nm=c("Mico", "Clid", "Psid", "Falc", 
                 "Hedy", "Lant", "Leuc", "Meli", 
                 "Ulex", "Spha","Pass", "Schi", 
                 "More", "Seta", "Pani", "Pens", 
                 "Penc")
setwd(paste(local_config_dir, iteration, sep =""))  ### ADJUST TO PERSONAL DIRECTORY ####
Curclim_data= paste(local_config_dir, "All_IslandVariables/Lucas_2000_250m_grd/", sep= "")
Futclim_data= paste(local_config_dir, "All_IslandVariables/Lucas_2100_250m_grd/", sep= "")
NicheEquiv<-paste(local_config_dir, iteration,'/NicheEquiv/', sep = '')
overwrite=T
# We'll see how well this works
memory.limit(size=24000000)

# library(PresenceAbsence)

library(rJava)
# library(randomForest)
#library(SDMTools)
library(dismo)
# library(rgdal)
# library(stringr)
# library(gbm)
# library(mda)
library(PBSmapping)
library(biomod2)

# Using the loop to read in the plant names from a .csv file and setting the working director for each file#
for (sp_nm in spp_nm){
  sp_nm=as.character(sp_nm)
  cat("\n", sp_nm, 'modeling...')
  # Start the clock!
  ptm0 <- proc.time()
  
  setwd(paste(local_config_dir, iteration, sp_nm, sep =""))  ### Adjusted to individual species directory in order to run iterations of Maxent####
  # read presence .csv file#
  
  mySpeciesOcc<-read.csv(paste(Pre_data, sp_nm, '_presence_allIslands_forRF.csv', sep=""), header=T)
  
  # Select only coordinates and rasters extractions (columns 2-12)
  mySpeciesOcc <- mySpeciesOcc[, 2:3]
  ###  Transformed the projection using PBSmapping, oddly this packaged has an error where it divides the X, Y data by a thoughse before 
  ### Exporting and calculating the output, dividing each argument by 1000 seems to work, but this is somewhat iffy) 
  attr(mySpeciesOcc, "projection") <- c("UTM") 
  attr(mySpeciesOcc, "zone")<-4
  mySpeciesOcc$X <-  mySpeciesOcc$X/1000
  mySpeciesOcc$Y <-  mySpeciesOcc$Y/1000
  mySpeciesOcc <- convUL(mySpeciesOcc)
  
  # Select, Count and Remove Duplicates associated with the presence file
  jnk=dim(mySpeciesOcc)[1]
  dups2<- duplicated(mySpeciesOcc[, c('X','Y')])
  sum(dups2)
  mySpeciesOcc<-mySpeciesOcc[!dups2, ]
  myRespName<-sp_nm
  XYPre<-mySpeciesOcc[,1:2]
  
  # importing current predictor variables
  
  predictors<-stack(paste(Curclim_data, env_var_files[1], sep=""))
  for(i in 2:length(env_var_files)){
    jnk<- paste(Curclim_data, env_var_files[i], sep="")
    predictors<-stack(predictors, jnk)
  }
  
  predictors
  names(predictors)<- env_var_files
  
  ##### PRESENCE DATA removing overlaping variables (i.e. variables that overlap within the pixel)
  
  #### EXTRACTION OF ENV DATA FOR PRESENCE DATA
  XY_pres_extr<-extract(predictors, mySpeciesOcc[,1:2], cellnumbers=T) ###NEW:This creates a new column call "cell" with the cell numbers from the rasterstack ) 
  XY_pres_extr=data.frame(cbind(mySpeciesOcc[,1:2], pa= c(rep(1, nrow(mySpeciesOcc))),XY_pres_extr)) ###NEW CHANGE
  head(XY_pres_extr)
  XY_pres_extrnoNA=XY_pres_extr[complete.cases(XY_pres_extr),] #removes rows with NAs
  head(XY_pres_extrnoNA) 
  tail(XY_pres_extrnoNA)
  
  ### NEW: Select, Count and Remove presence duplicate points in cells 
  dups3pres<- duplicated(XY_pres_extrnoNA[, 'cells']) # Identifies duplicates in cell column 
  XY_pres_extrnoNA<-XY_pres_extrnoNA[!dups3pres, ] 
  XY_pres_extrnoNA<-XY_pres_extrnoNA[,-4] # This drops the cell column from the data frame
  
  mySpeciesOcc<-data.frame(XY_pres_extrnoNA)
  head(mySpeciesOcc)
  tail(mySpeciesOcc)
  
  # defineing the variables used for the equivalency test
  myRespXY = data.frame(mySpeciesOcc[,1:2])
  colnames(myRespXY) <- c('x','y')
  
  # assign name of sp. file to the response (XY)
  assign(paste(sp_nm, "_RespXY", sep =""), myRespXY)
}
for (sp_nm1 in sp_nm_prime){
  sp1 = data.frame(get(paste(sp_nm1, "_RespXY", sep ="")))
  TorFsp<- sp_nm1 != spp_nm
  RmSp<-spp_nm[TorFsp]
  for (sp_nm2 in RmSp){
    sp2 = data.frame(get(paste(sp_nm2, "_RespXY", sep ="")))
    #     rf<-nicheEquivalency(sp1, sp2, predictors, n=99, model=rf, verbose=T)
    max<-nicheEquivalency(sp1, sp2, predictors, n=99, model=maxent, verbose=T)
    #     gbm<-nicheEquivalency(sp1, sp2, predictors, n=99, model=gbm, verbose=T) 
    assign(paste(sp_nm1, "_vs_", sp_nm2, "NicheEquiv_Maxent", sep = ""),max)
    ptm1=proc.time() - ptm0
    jnk=as.numeric(ptm1[3])
    jnk=jnk/3600
    cat('\n','It took',jnk,"hours to model",sp_nm1,"vs",sp_nm2)
  }
  ptm1=proc.time() - ptm0
  jnk=as.numeric(ptm1[3])
  jnk=jnk/3600
  cat('\n','It took ', jnk, "hours to model",sp_nm1)
  break
}


if (file.exists(NicheEquiv)==F){
  dir.create(NicheEquiv)
}
setwd(NicheEquiv)

a<- paste(spp_nm[2:length(spp_nm)], collapse="")
save(list=ls(pattern='NicheEquiv_Maxent'), file = paste(sp_nm1, '_vs_', a, 'NicheEquiv.Rdata', sep = ''))
