# Supplementary material for: Modeling Hawaiian Ecosystem Degradation due to Invasive Plants under Current and Future Climates
Source: PLoS One. 2014 May 7;9(5):e95427. doi: 10.1371/journal.pone.0095427 (PMC4013088; doi:10.1371/journal.pone.0095427)
Supplement: Code S1 — R code used for the analyses presented in this manuscript. (ZIP) [file pone.0095427.s001.zip › Model Code/Step9_Invasive Equivalency Tests step 2 With Warrens I Overlap Matrix.R]

############################################################################
########### WHEN USING ALL OR PART OF THIS CODE PLEASE CITE AS:#############
##### Vorsino AE, Amidon FA, Fortini LB, Miller SE, Jacobi JD (in review)### 
##### Modeling Hawaiian Ecosystem Degradation due to Invasive Plants #######
##### Under Current and Future Climates. ###################################
############################################################################

rm(list = ls())
iteration = # the folder in the local config directory the analysis is in
local_config_dir= #Where the analysis should go
proj_nms<-c("baseline", "future")
models_to_run<-c("RF","MAXENT","GBM") #
eval_stats<-c("ROC", "TSS", "KAPPA")
gradients = c("bin", "scale")
Pre_data = paste(local_config_dir, "Species_p_csv/", sep ="")
Abs_data = paste(local_config_dir, "Species_a_csv/", sep ="")
env_var_files<-c("bio1", "bio2", "bio4", "bio12", "bio15", "tri", "trasp")
spp_nm=c("Mico", "Clid", "Psid", "Falc", 
         "Hedy", "Lant", "Leuc", "Meli", 
         "Ulex", "Spha","Pass", "Schi", 
         "More", "Seta", "Pani", "Pens", 
         "Penc")
codes=c("MicCal", "CliHir", "PsiCat", "FalMol", 
        "HedGar", "LanCam", "LeuLeu", "MelMin", 
        "UleEur", "SphCoo","PasTar","SchiTer",
        "MorFay", "SetPal", "PanMax","PenSet",
        "PenCla")
spnames=c("Miconia calvescens","Clidemia hirta","Psidium cattleianum","Falcataria moluccana",
          "Hedychium gardnerianum", "Lantana camara","Leucaena leucocephala","Melinis minutiflora",
          "Ulex europaeus","Sphaeropteris cooperi","Passiflora tarminiana","Schinus terebinthifolius",
          "Morella faya","Setaria palmifolia","Panicum maximum","Pennisetum setaceum",
          "Pennisetum clandestinum")
setwd(paste(local_config_dir, iteration, sep =""))  ### ADJUST TO PERSONAL DIRECTORY ####
Curclim_data= paste(local_config_dir, "All_IslandVariables/Lucas_2000_250m_grd/", sep= "")
Futclim_data= paste(local_config_dir, "All_IslandVariables/Lucas_2100_250m_grd/", sep= "")
overwrite=0
NicheEquiv<-paste(local_config_dir, iteration,'/NicheEquiv/', sep = '')
stat<-c("ef.mean", "ef.cv", "ef.ci.inf", "ef.ci.sup", "ef.ca", "ef.pmw")
# We'll see how well this works
memory.limit(size=24000000)
iteration2 = "Biomod2_redo8_high_est/"
local_config_dir2= "D://GIS_Data/Adam_Stuff/Invasives/AllIslandsAnalysis/"
working_dir=(paste(local_config_dir2, iteration2, sep =""))
Jpeg_output<-"D:/GIS_Data/Adam_Stuff/Invasives/AllIslandsAnalysis/Biomod2_redo8_high_est/DiversityJPEGS_pmw/"

baseline_pmw=paste(working_dir, "baseline_pmw/", sep="")
future_pmw=paste(working_dir, "future_pmw/", sep="")

col4 <- colorRampPalette(c("blue","darkgreen", "red"))
ourcolors<-col4(200)
col5 <- colorRampPalette(c("darkgreen","white", "white", "red", "darkred"))

if (file.exists(baseline_pmw)==T | overwrite==0){
  dir.create(baseline_pmw)}
if (file.exists(future_pmw)==T | overwrite==0){
  dir.create(future_pmw)}

library(dismo)
library(PBSmapping)
library(biomod2)
library(raster)
library(stringr)
library(bootstrap)
library(corrplot)
library(colorRamps)
library(rasterVis)

for (sp_nm in spp_nm){
  sp_nm=as.character(sp_nm)
  sp_nm0=sp_nm
  cat('/n',sp_nm0,'extracting...')
  
  #################################################### extracting the scaled estimates
  for (proj_nm in proj_nms){
    a=try(list.files(paste(working_dir, sp_nm0,"/", sp_nm0, "/proj_", proj_nm, "/", sep =""), full.names=T, pattern="EM.ROC"))
    try(load(a[1]), TRUE)
    assign("scale_raster", get(paste(sp_nm0, "_AllData_Full_AllAlgos_EM.ROC", sep="")))
    wscalemean=subset(scale_raster, "ef.pmw")
    names(wscalemean)<- paste(proj_nm,"_", sp_nm0, "_scale_pmw", sep="")
    assign(paste(proj_nm,"_", sp_nm0, "_scale_pmw", sep=""), wscalemean)
    # Writing files to the specific folder they belong as created above (i.e. future and baseline _pmw)
    setwd(get(paste(proj_nm, "_pmw", sep = "")))
    writeRaster(get(paste(proj_nm,"_", sp_nm0, "_scale_pmw", sep="")), filename = paste(proj_nm,"_", sp_nm0, "_scale_pmw.grd", sep=""),  format = "raster", overwrite = T)
    
    #################################################### extracting the binned estimates
    
    b=try(list.files(paste(working_dir, sp_nm0,"/", sp_nm0, "/proj_", proj_nm, "/", sep =""), full.names=T, pattern="EM.ROC"))
    try(load(b[2]), TRUE)
    assign("bin_raster", get(paste(sp_nm0, "_AllData_Full_AllAlgos_EM.ROC.bin.ROC", sep="")))
    wbinmean=subset(bin_raster, "ef.pmw.bin")
    names(wbinmean)<- paste(proj_nm,"_", sp_nm0, "_bin_pmw", sep="")
    assign(paste(proj_nm,"_", sp_nm0, "_bin_pmw", sep=""), wbinmean)
    # Writing files to the specific folder they belong as created above (i.e. future and baseline _pmw)
    setwd(get(paste(proj_nm, "_pmw", sep = "")))
    writeRaster(get(paste(proj_nm,"_", sp_nm0, "_bin_pmw", sep="")), filename = paste(proj_nm,"_", sp_nm0, "_bin_pmw.grd", sep=""), format = "raster", overwrite = T)
  }
}

#  Stacking the various binned and scaled, baseline and future file types
for (proj_nm in proj_nms){
  for (gradient in gradients){
    b=list.files(paste(working_dir, proj_nm, "_pmw/", sep=""), full.names=T, pattern = paste(gradient, "_pmw.grd", sep=""))
    c=stack(b)
    assign(paste(proj_nm, "_", gradient, "_pmw", sep=""), c)  
  }
}

#### Warrens I Niche overlap Metric for all comparisons

for (i in 1:length(spp_nm)){
  gradient = c("scale")
  gradientB = c("bin")
  proj_nm = c("baseline")
  
  Jnk1<-get(paste(proj_nm, "_", gradient, "_pmw", sep=""))
}


WarrenOverlap<-matrix(nrow=length(spp_nm), ncol = length(spp_nm)) #Making an initial matrix for the niche confusion matrix
rownames(WarrenOverlap)<-spp_nm
colnames(WarrenOverlap)<-spp_nm

for (i in 1:length(spp_nm)){ # columns
  for (o in 1:length(spp_nm)){ # rows
    WarrenOverlap[o,i]<- c(nicheOverlap(subset(Jnk1, i, drop = T), subset(Jnk1, o, drop = T), mask = T))
  }
}

WarrenOverlap2<-WarrenOverlap[1:length(spp_nm), 1:length(spp_nm)]
write.csv(WarrenOverlap2, file= "Warrens i Niche Overlap Metric for All Species.csv", row.names=T)

a<-list.files(path = NicheEquiv, pattern = '.Rdata')
for (f in 1:length(a)){
  load(file = paste(NicheEquiv, a[f], sep=''))
}
######  Making a lower triangle matrix out of the random identity test I results comparing each species, 
###### the mean of the random combo identity test, and the SD of the random combo identity test
BaseOver<-matrix(nrow=length(spp_nm), ncol = length(spp_nm)) #Making an initial matrix for the niche confusion matrix
rownames(BaseOver)<-spp_nm
colnames(BaseOver)<-spp_nm

MeanIdentOver<-matrix(nrow=length(spp_nm), ncol = length(spp_nm)) #Making an initial matrix for the niche confusion matrix
rownames(MeanIdentOver)<-spp_nm
colnames(MeanIdentOver)<-spp_nm

SDIdentOver<-matrix(nrow=length(spp_nm), ncol = length(spp_nm)) #Making an initial matrix for the niche confusion matrix
rownames(SDIdentOver)<-spp_nm
colnames(SDIdentOver)<-spp_nm

for (i in 1:length(spp_nm)){ # columns
  for (o in 1:length(spp_nm)){ # rows
    if (spp_nm[i]==spp_nm[o]){
      BaseOver[o,i]<-c(1)
      MeanIdentOver[o,i]<-c(1)
      SDIdentOver[o,i]<-c(1)
    }else{
    try(jnk<- c(get(paste(spp_nm[i], "_vs_", spp_nm[o], "NicheEquiv_Maxent", sep = ""))))
    try(BaseOver[o,i]<- jnk$statistic[2]) 
    try(MeanIdentOver[o,i]<- mean(jnk$null.distribution[2]))
    try(SDIdentOver[o,i]<- mean(jnk$null.distribution[2]))  
    }
  }
}
BaseOverStat2<-BaseOver[lower.tri(BaseOver, diag=T)]
MeanIdentOverStat2<-MeanIdentOver[lower.tri(MeanIdentOver, diag=T)]
SDIdentOverStat2<-SDIdentOver[lower.tri(SDIdentOver, diag=T)]
n<-99#? or is it 99


# analyzing using a z-test b/c number of comparison are 
Warrent <- (WarrenOverlap2-MeanIdentOver)/(SDIdentOver/sqrt(n))
WarrentZvalue<-pnorm(-abs(Warrent)) # multiply by 2 for a two sided z-test

rownames(WarrenOverlap2)<-spnames
colnames(WarrenOverlap2)<-codes
# BaseOvert<-(BaseOverStat2-MeanIdentOver)/(SDIdentOver/sqrt(n))
# BaseOvertZvalue<-2*pnorm(-abs(BaseOvert))


jpeg_name=paste(Jpeg_output, "Warrens I Invasive Niche Overlap.jpg", sep = '')
jpeg(jpeg_name, width = 20, height = 20, units = "in", pointsize = 20, res = 300,quality = 100, bg = "white")


par(cex = 1)                
CorrMatPlot<-corrplot.mixed(WarrenOverlap2,  outline=T, 
                            is.corr=F, mar=c(1,1,3,1),
                            diag="u",tl.pos = "lt",
                            add = FALSE, order="original", tl.srt=45, font=3,
                            title = "Warrens I Niche Overlap Metrics for all Invasive Species", 
                            col = col4(200), tl.col="black", tl.cex=1.25, cl.cex=1.25, cex.main = 2, line = -5, 
                            p.mat=WarrentZvalue, sig.level = 0.05)#hclust.method = "complete",


dev.off()
