# Supplementary material for: Modeling Hawaiian Ecosystem Degradation due to Invasive Plants under Current and Future Climates
Source: PLoS One. 2014 May 7;9(5):e95427. doi: 10.1371/journal.pone.0095427 (PMC4013088; doi:10.1371/journal.pone.0095427)
Supplement: File S17 — Baseline and Future Species Distribution Ensemble Model (SDM EM) and associated validation metrics for Ulex europaeus as depicted in a Google Earth .kmz file. (ZIP) [file pone.0095427.s018.zip]

Archive with 1 entries (1 files):
- SM  File S17 Ulex europaeus.kmz
